# Supplementary material for: The impact of common language on international trade: Evidence from Korean language
Source: PLoS One. 2024 Aug 15;19(8):e0307914. doi: 10.1371/journal.pone.0307914 (PMC11326624; doi:10.1371/journal.pone.0307914)
Supplement: S1 Data — (XLS) [file pone.0307914.s001.xls]

## Sheet: county
pac	provcode	year	value_koratio	transfreq_koratio	ethn_koratio	illit	elev	rug	suit	dist2hc	dist2coast	dist2rail	dist2hiway	dist2airp	ln_pop_den	ln_NL	prov_cptl	value_koratio_north	value_koratio_south	value_koratio_exp	value_koratio_imp	transfreq_koratio_north	transfreq_koratio_south	transfreq_koratio_exp	transfreq_koratio_imp	kor_schls_share	ethn_koratio2	ln_dist2hc	dalian	no_trade	value_jpnatio	transfreq_jpnatio	num_hs	num_trdMd	num_transMd	ln_value_pertrans	ln_quant_pertrans
210102	21	2000	13.8618	28.8642	1.98443	2.78	46.2692	1.1383	0.993	635.841	154.451	0.732728	2.52419	17.3249	10.3303	4.14106	1	1.64051	12.2213	19.7627	10.853	5.32787	23.5363	25.2685	33.6756		1.98443	6.45652	0	0	7.0476	13.9052	64	6	5	9.72194	11.2511
210102	21	2001	7.6459	31.2794	1.98443	2.78	46.2692	1.1383	0.993	635.841	154.451	0.732728	2.52419	17.3249	10.3303	4.14106	1	1.52372	6.12219	14.8709	4.90437	3.415	27.8644	21.6931	43.542		1.98443	6.45652	0	0	5.13425	12.6949	71	6	5	9.12311	10.6354
210102	21	2002	12.6396	27.1432	1.98443	2.78	46.2692	1.1383	0.993	635.841	154.451	0.732728	2.52419	17.3249	10.3303	4.14106	1	1.20814	11.4315	14.0835	11.8885	0.893504	26.2497	16.8276	38.5554		1.98443	6.45652	0	0	11.4958	14.5134	66	6	5	9.04963	10.3013
210102	21	2003	10.4176	16.9596	1.98443	2.78	46.2692	1.1383	0.993	635.841	154.451	0.732728	2.52419	17.3249	10.3303	4.14106	1	0.600633	9.81696	6.6696	14.2631	0.546318	16.4133	10.5324	27.4547		1.98443	6.45652	0	0	23.1419	15.2494	56	6	6	9.5653	9.72835
210102	21	2004	16.6157	25.3113	1.98443	2.78	46.2692	1.1383	0.993	635.841	154.451	0.732728	2.52419	17.3249	10.3303	4.14106	1	0.941673	15.674	9.21683	23.5299	11.3489	13.9625	26.8361	22.7358		1.98443	6.45652	0	0	17.1179	15.3833	60	5	6	9.48533	9.15777
210102	21	2005	10.3479	16.9831	1.98443	2.78	46.2692	1.1383	0.993	635.841	154.451	0.732728	2.52419	17.3249	10.3303	4.14106	1	1.39151	8.95634	8.88476	12.731	7.44726	9.53586	18.0512	14.7594		1.98443	6.45652	0	0	20.1253	15.2321	58	5	5	9.52241	9.70459
210102	21	2006	7.76371	10.9084	1.98443	2.78	46.2692	1.1383	0.993	635.841	154.451	0.732728	2.52419	17.3249	10.3303	4.14106	1	0.36587	7.39784	8.64568	6.3468	1.76893	9.13949	11.5887	9.72782		1.98443	6.45652	0	0	26.0665	17.4314	42	5	5	10.2523	10.4121
210102	21	2007	14.4761	24.0752	1.98443	2.78	46.2692	1.1383	0.993	635.841	154.451	0.732728	2.52419	17.3249	10.3303	4.14106	1	3.75535	10.7208	14.0427	15.4513	11.2515	12.8237	26.3852	18.6598		1.98443	6.45652	0	0	6.17764	7.89149	67	2	4	10.8053	10.463
210102	21	2008	13.3818	19.6769	1.98443	2.78	46.2692	1.1383	0.993	635.841	154.451	0.732728	2.52419	17.3249	10.3303	4.14106	1	3.41647	9.96532	11.9818	17.5978	9.63983	10.0371	20.5078	17.9276		1.98443	6.45652	0	0	4.73434	9.0572	67	2	5	11.0486	10.441
210102	21	2009	12.1636	16.6345	1.98443	2.78	46.2692	1.1383	0.993	635.841	154.451	0.732728	2.52419	17.3249	10.3303	4.14106	1	2.76891	9.39465	9.55041	20.0473	8.73974	7.89474	15.7022	19.3246		1.98443	6.45652	0	0	4.72063	9.3916	60	2	6	10.9863	10.4679
210102	21	2010	10.872	14.0595	1.98443	2.78	46.2692	1.1383	0.993	635.841	154.451	0.732728	2.52419	17.3249	10.3303	4.14106	1	2.12195	8.75008	7.67279	19.7587	8.17818	5.88133	13.2231	17.0079		2.46536	6.45652	0	0	7.34473	8.31738	54	2	2	10.7516	10.1976
210102	21	2011	10.4784	9.75823	1.98443	2.78	46.2692	1.1383	0.993	635.841	154.451	0.732728	2.52419	17.3249	10.3303	4.14106	1	2.50666	7.97174	7.32238	19.0791	3.00029	6.75794	6.90407	21.2922		2.46536	6.45652	0	0	6.99115	5.98602	62	2	5	11.0116	10.4025
210102	21	2012	8.67801	13.0841	1.98443	2.78	46.2692	1.1383	0.993	635.841	154.451	0.732728	2.52419	17.3249	10.3303	4.14106	1	1.69165	6.98636	7.10257	13.4455	4.57704	8.50707	11.2903	18.2665	1.44231	2.46536	6.45652	0	0	8.42937	6.94944	55	2	2	10.8759	10.1747
210102	21	2013	9.29419	10.6617	1.98443	2.78	46.2692	1.1383	0.993	635.841	154.451	0.732728	2.52419	17.3249	10.3303	4.14106	1	2.87841	6.41577	9.13754	9.73511	4.85409	5.80757	9.36222	13.7931	1.44231	2.46536	6.45652	0	0	8.30802	7.57007	50	2	2	11.295	10.1991
210102	21	2014	9.62911	11.4145	1.98443	2.78	46.2692	1.1383	0.993	635.841	154.451	0.732728	2.52419	17.3249	10.3303	4.14106	1	4.05741	5.5717	9.94869	8.6914	6.47187	4.94265	11.5737	11.0153	1.11524	2.46536	6.45652	0	0	6.66103	6.9361	44	1	2	11.2283	10.9668
210102	21	2015	9.1163	14.1784	1.98443	2.78	46.2692	1.1383	0.993	635.841	154.451	0.732728	2.52419	17.3249	10.3303	4.14106	1	3.49756	5.61874	9.0142	9.38565	6.36828	7.81015	11.8427	20.3501	0.810811	2.46536	6.45652	0	0	4.89699	6.81886	50	3	2	10.8427	9.91862
210103	21	2000	19.4755	23.3663	0.512932	2.95	50.5	1.35331	0.993	632.373	157.798	1.98737	0.924458	17.2135	10.3945	4.14086	1	3.6793	15.7962	15.4102	24.7496	2.97975	20.3866	19.1718	30.8816		0.512932	6.45106	0	0	10.1515	15.0771	83	8	6	10.2226	11.2815
210103	21	2001	16.654	21.5313	0.512932	2.95	50.5	1.35331	0.993	632.373	157.798	1.98737	0.924458	17.2135	10.3945	4.14086	1	4.14214	12.5118	17.3863	15.9768	4.42267	17.1086	19.0215	25.739		0.512932	6.45106	0	0	7.83619	13.6511	82	9	6	10.1789	10.7279
210103	21	2002	15.4124	21.2673	0.512932	2.95	50.5	1.35331	0.993	632.373	157.798	1.98737	0.924458	17.2135	10.3945	4.14086	1	2.15526	13.2572	10.8746	20.3789	4.50005	16.7672	19.8728	23.4054		0.512932	6.45106	0	0	9.9344	13.1724	85	10	6	10.1747	10.3466
210103	21	2003	12.0762	19.1813	0.512932	2.95	50.5	1.35331	0.993	632.373	157.798	1.98737	0.924458	17.2135	10.3945	4.14086	1	0.856236	11.22	7.49596	16.3747	3.43567	15.7456	19.037	19.3559		0.512932	6.45106	0	0	8.332	12.4513	76	9	6	10.4131	10.1191
210103	21	2004	9.77737	20.998	0.512932	2.95	50.5	1.35331	0.993	632.373	157.798	1.98737	0.924458	17.2135	10.3945	4.14086	1	0.965944	8.81143	6.002	13.4587	6.61298	14.3851	22.7037	18.9907		0.512932	6.45106	0	0	8.55002	13.7059	80	9	6	10.1989	9.96424
210103	21	2005	9.3388	20.1363	0.512932	2.95	50.5	1.35331	0.993	632.373	157.798	1.98737	0.924458	17.2135	10.3945	4.14086	1	1.31794	8.02086	6.98112	11.7247	6.9379	13.1984	21.3828	18.6009		0.512932	6.45106	0	0	9.82788	12.1508	84	9	5	10.1853	9.95694
210103	21	2006	4.16404	16.1459	0.512932	2.95	50.5	1.35331	0.993	632.373	157.798	1.98737	0.924458	17.2135	10.3945	4.14086	1	0.756647	3.40739	5.52156	2.56255	4.93454	11.2114	17.1687	14.5943		0.512932	6.45106	0	0	7.13465	11.2059	74	9	6	9.67677	10.3825
210103	21	2007	12	15.9407	0.512932	2.95	50.5	1.35331	0.993	632.373	157.798	1.98737	0.924458	17.2135	10.3945	4.14086	1	0.775808	11.2241	8.08714	18.0615	4.58213	11.3586	16.6652	15.1291		0.512932	6.45106	0	0	13.8525	14.19	88	2	4	11.6655	12.463
210103	21	2008	9.68492	14.2285	0.512932	2.95	50.5	1.35331	0.993	632.373	157.798	1.98737	0.924458	17.2135	10.3945	4.14086	1	0.715187	8.96973	7.64378	13.1381	4.32572	9.90273	14.2831	14.1668		0.512932	6.45106	0	0	13.4264	12.9136	79	2	5	11.7672	12.5309
210103	21	2009	9.32131	13.8331	0.512932	2.95	50.5	1.35331	0.993	632.373	157.798	1.98737	0.924458	17.2135	10.3945	4.14086	1	0.833853	8.48746	7.41274	12.2681	5.39035	8.44279	15.4799	11.9445		0.512932	6.45106	0	0	13.5164	11.532	75	2	6	11.6709	12.2342
210103	21	2010	11.8961	12.9104	0.512932	2.95	50.5	1.35331	0.993	632.373	157.798	1.98737	0.924458	17.2135	10.3945	4.14086	1	1.23592	10.6602	8.76281	16.5807	5.36006	7.55034	14.2471	11.0136		0.42413	6.45106	0	0	12.8711	11.4865	80	2	4	11.9347	12.2988
210103	21	2011	12.7044	12.3751	0.512932	2.95	50.5	1.35331	0.993	632.373	157.798	1.98737	0.924458	17.2135	10.3945	4.14086	1	1.05606	11.6483	8.91222	16.5028	4.95956	7.41554	12.4326	12.2795		0.42413	6.45106	0	0	12.1579	9.3774	83	2	5	11.9833	12.2043
210103	21	2012	13.7851	12.1624	0.512932	2.95	50.5	1.35331	0.993	632.373	157.798	1.98737	0.924458	17.2135	10.3945	4.14086	1	0.795521	12.9896	6.63573	22.9023	4.57353	7.58891	11.9915	12.4279	0	0.42413	6.45106	0	0	8.71714	10.0836	75	2	2	12.3032	11.849
210103	21	2013	19.7267	13.0143	0.512932	2.95	50.5	1.35331	0.993	632.373	157.798	1.98737	0.924458	17.2135	10.3945	4.14086	1	1.13511	18.5915	9.74679	29.2502	4.14986	8.86446	13.3737	12.6561	0	0.42413	6.45106	0	0	10.3718	11.9958	77	2	2	12.6018	12.0218
210103	21	2014	18.4871	11.2302	0.512932	2.95	50.5	1.35331	0.993	632.373	157.798	1.98737	0.924458	17.2135	10.3945	4.14086	1	0.689358	17.7977	7.98688	29.0523	3.01239	8.21784	10.4036	12.4496	0	0.42413	6.45106	0	0	9.08341	9.59155	76	1	2	12.5819	12.4923
210103	21	2015	13.0172	8.30527	0.512932	2.95	50.5	1.35331	0.993	632.373	157.798	1.98737	0.924458	17.2135	10.3945	4.14086	1	0.290112	12.7271	5.67712	27.7994	2.53381	5.77146	7.09299	12.2102	0	0.42413	6.45106	0	0	6.71818	6.07508	78	3	2	12.261	11.821
210104	21	2000	10.4239	38.2751	0.454139	3.83	51.4054	1.1249	0.993	628.252	162.261	0.0325334	2.05002	19.518	9.84277	4.12752	1	0.000178271	10.4237	19.6853	5.1885	0.142552	38.1326	38.9583	37.9198		0.454139	6.44453	0	0	11.5602	11.2616	33	5	4	9.19022	7.99224
210104	21	2001	3.58454	14.8397	0.454139	3.83	51.4054	1.1249	0.993	628.252	162.261	0.0325334	2.05002	19.518	9.84277	4.12752	1	0.0192549	3.56528	2.72554	4.66792	0.0395726	14.8002	21.9089	13.2623		0.454139	6.44453	0	0	0.483783	7.16264	30	5	5	10.3743	9.46014
210104	21	2002	11.1773	20.8279	0.454139	3.83	51.4054	1.1249	0.993	628.252	162.261	0.0325334	2.05002	19.518	9.84277	4.12752	1	0.647864	10.5295	29.5154	5.96574	0.172488	20.6555	27.7677	18.6652		0.454139	6.44453	0	0	1.1171	5.90772	37	6	4	10.2746	9.21786
210104	21	2003	9.18994	16.795	0.454139	3.83	51.4054	1.1249	0.993	628.252	162.261	0.0325334	2.05002	19.518	9.84277	4.12752	1	0.263526	8.92641	11.239	5.70067	0.721848	16.0731	22.752	13.5417		0.454139	6.44453	0	0	46.4527	20.308	30	4	4	10.2619	9.60384
210104	21	2004	11.9577	21.4075	0.454139	3.83	51.4054	1.1249	0.993	628.252	162.261	0.0325334	2.05002	19.518	9.84277	4.12752	1	0	11.9577	11.9199	11.9753	0	21.4075	16.8103	25.2717		0.454139	6.44453	0	0	46.0369	16.5846	37	6	2	10.5546	9.09125
210104	21	2005	6.49644	14.2264	0.454139	3.83	51.4054	1.1249	0.993	628.252	162.261	0.0325334	2.05002	19.518	9.84277	4.12752	1	0	6.49644	8.07108	3.70209	0	14.2264	12.9328	15.572		0.454139	6.44453	0	0	3.82145	10.4881	33	6	2	9.97356	9.10849
210104	21	2006	4.11227	5.27151	0.454139	3.83	51.4054	1.1249	0.993	628.252	162.261	0.0325334	2.05002	19.518	9.84277	4.12752	1	0	4.11227	2.87966	6.63233	0	5.27151	5.6916	4.88401		0.454139	6.44453	0	0	26.5506	31.8514	19	4	3	10.7355	10.3435
210104	21	2007	9.28103	11.7347	0.454139	3.83	51.4054	1.1249	0.993	628.252	162.261	0.0325334	2.05002	19.518	9.84277	4.12752	1	0	9.28103	9.44097	8.82418	0	11.7347	11.2971	12.4183		0.454139	6.44453	0	0	12.2684	15.8163	15	2	3	10.5128	11.309
210104	21	2008	4.12845	10.2804	0.454139	3.83	51.4054	1.1249	0.993	628.252	162.261	0.0325334	2.05002	19.518	9.84277	4.12752	1	0.543697	3.58475	4.35922	3.19843	0.46729	9.81308	7.16981	15.3374		0.454139	6.44453	0	0	10.9024	15.6542	21	2	5	10.1901	10.6562
210104	21	2009	6.26619	1.53453	0.454139	3.83	51.4054	1.1249	0.993	628.252	162.261	0.0325334	2.05002	19.518	9.84277	4.12752	1	3.74601	2.52018	2.65546	25.4312	0.0426257	1.4919	1.04403	9.09091		0.454139	6.44453	0	0	3.72818	4.26257	17	2	2	11.1197	13.5029
210104	21	2010	44.7943	8.49741	0.454139	3.83	51.4054	1.1249	0.993	628.252	162.261	0.0325334	2.05002	19.518	9.84277	4.12752	1	0.603961	44.1903	6.3128	64.6467	0.518135	7.97927	6.86642	16.4634		0.334284	6.44453	0	0	13.8255	7.56477	17	2	2	12.9209	11.96
210104	21	2011	39.1421	5.92015	0.454139	3.83	51.4054	1.1249	0.993	628.252	162.261	0.0325334	2.05002	19.518	9.84277	4.12752	1	1.05437	38.0877	4.30816	68.9361	0.367141	5.55301	3.83632	24.1071		0.334284	6.44453	0	0	6.54093	4.63515	26	2	4	12.7026	11.6119
210104	21	2012	28.7855	5.38695	0.454139	3.83	51.4054	1.1249	0.993	628.252	162.261	0.0325334	2.05002	19.518	9.84277	4.12752	1	0.355345	28.4301	1.56458	62.9795	0.151745	5.2352	3.33634	16.2679	0	0.334284	6.44453	0	0	5.53906	3.33839	26	2	2	13.1323	11.2359
210104	21	2013	11.0305	4.44039	0.454139	3.83	51.4054	1.1249	0.993	628.252	162.261	0.0325334	2.05002	19.518	9.84277	4.12752	1	0.0301926	11.0003	1.68857	73.2175	1.09489	3.3455	3.52677	21.3018	0	0.334284	6.44453	0	0	1.90607	1.30779	28	2	2	12.4856	10.6319
210104	21	2014	11.3735	3.51914	0.454139	3.83	51.4054	1.1249	0.993	628.252	162.261	0.0325334	2.05002	19.518	9.84277	4.12752	1	0.0535648	11.3199	4.13924	54.8289	0.0703829	3.44876	2.92881	23.1884	0	0.334284	6.44453	0	0	2.17517	2.42117	41	1	2	12.6017	10.8455
210104	21	2015	12.9251	2.99222	0.454139	3.83	51.4054	1.1249	0.993	628.252	162.261	0.0325334	2.05002	19.518	9.84277	4.12752	1	0	12.9251	1.68743	82.2745	0	2.99222	1.89994	21.7391	0	0.334284	6.44453	0	0	1.15223	1.46619	31	3	2	13.2734	10.5528
210105	21	2000	31.4167	34.3726	1.50044	3.4	50.1944	1.09716	0.993	635.068	156.794	0.860642	3.13711	22.1441	10.0479	4.12616	1	9.74083	21.6759	30.0957	33.7475	8.35258	26.02	33.4776	35.396		1.50044	6.4553	0	0	8.5115	20.7082	69	6	6	10.6306	11.9739
210105	21	2001	40.0509	42.8096	1.50044	3.4	50.1944	1.09716	0.993	635.068	156.794	0.860642	3.13711	22.1441	10.0479	4.12616	1	5.23149	34.8194	53.9523	14.4999	10.8522	31.9574	51.7429	28.7671		1.50044	6.4553	0	0	9.79785	17.277	71	5	6	10.5828	12.5667
210105	21	2002	46.3506	39.8036	1.50044	3.4	50.1944	1.09716	0.993	635.068	156.794	0.860642	3.13711	22.1441	10.0479	4.12616	1	2.89128	43.4593	50.0764	34.8154	13.0964	26.7072	45.0682	32.4355		1.50044	6.4553	0	0	10.8227	21.9364	65	6	5	10.9214	13.0335
210105	21	2003	33.2536	25.7235	1.50044	3.4	50.1944	1.09716	0.993	635.068	156.794	0.860642	3.13711	22.1441	10.0479	4.12616	1	1.36813	31.8855	30.2124	46.685	2.46517	23.2583	23.253	29.324		1.50044	6.4553	0	0	8.75267	21.6506	48	7	5	11.4469	13.3714
210105	21	2004	24.0396	25.4712	1.50044	3.4	50.1944	1.09716	0.993	635.068	156.794	0.860642	3.13711	22.1441	10.0479	4.12616	1	5.84312	18.1965	28.2455	15.422	1.69164	23.7796	19.5166	32.458		1.50044	6.4553	0	0	23.4624	21.7496	42	5	5	10.5853	12.011
210105	21	2005	39.3169	27.1267	1.50044	3.4	50.1944	1.09716	0.993	635.068	156.794	0.860642	3.13711	22.1441	10.0479	4.12616	1	6.85436	32.4626	45.9534	21.1038	3.54442	23.5822	18.4971	38.674		1.50044	6.4553	0	0	5.60688	14.603	34	6	5	11.4912	13.3904
210105	21	2006	22.1787	16.3214	1.50044	3.4	50.1944	1.09716	0.993	635.068	156.794	0.860642	3.13711	22.1441	10.0479	4.12616	1	3.06328	19.1154	25.9594	13.6492	3.84327	12.4782	15.5944	17.3494		1.50044	6.4553	0	0	23.5611	17.4195	48	6	5	11.2011	13.1043
210105	21	2007	36.0679	33.8005	1.50044	3.4	50.1944	1.09716	0.993	635.068	156.794	0.860642	3.13711	22.1441	10.0479	4.12616	1	5.7583	30.3096	33.8926	50.8739	14.2622	19.5383	30.4612	40.874		1.50044	6.4553	0	0	25.1808	16.9002	53	2	3	11.5348	12.578
210105	21	2008	20.8132	24.764	1.50044	3.4	50.1944	1.09716	0.993	635.068	156.794	0.860642	3.13711	22.1441	10.0479	4.12616	1	5.98556	14.8277	13.7558	48.2567	11.1837	13.5802	21.7622	31.2644		1.50044	6.4553	0	0	29.7731	15.1053	46	2	3	11.1345	10.4519
210105	21	2009	25.8845	29.6296	1.50044	3.4	50.1944	1.09716	0.993	635.068	156.794	0.860642	3.13711	22.1441	10.0479	4.12616	1	5.64861	20.2358	16.065	47.5991	8.6994	20.9302	22.0028	41.5929		1.50044	6.4553	0	0	36.4569	16.4513	40	2	5	11.2642	10.9176
210105	21	2010	30.244	26.7651	1.50044	3.4	50.1944	1.09716	0.993	635.068	156.794	0.860642	3.13711	22.1441	10.0479	4.12616	1	2.8426	27.4014	23.1137	48.6671	6.3543	20.4108	19.3159	39.8936		1.63699	6.4553	0	0	34.177	16.4955	40	2	5	11.4672	10.8449
210105	21	2011	30.8931	21.2874	1.50044	3.4	50.1944	1.09716	0.993	635.068	156.794	0.860642	3.13711	22.1441	10.0479	4.12616	1	4.053	26.8401	26.7425	42.6125	4.04716	17.2403	13.5124	44.3182		1.63699	6.4553	0	0	30.4135	10.102	49	2	5	11.4999	10.4153
210105	21	2012	14.9416	26.4181	1.50044	3.4	50.1944	1.09716	0.993	635.068	156.794	0.860642	3.13711	22.1441	10.0479	4.12616	1	1.77028	13.1713	13.7638	22.2364	6.09244	20.3256	21.297	36.1832	0.862069	1.63699	6.4553	0	0	36.2109	13.5504	53	2	2	10.8653	9.70485
210105	21	2013	26.72	23.3546	1.50044	3.4	50.1944	1.09716	0.993	635.068	156.794	0.860642	3.13711	22.1441	10.0479	4.12616	1	2.07519	24.6448	18.451	61.7891	5.67941	17.6752	18.6773	36.0236	0.862069	1.63699	6.4553	0	0	28.6236	14.0658	56	2	2	11.7304	10.3258
210105	21	2014	25.8809	36.999	1.50044	3.4	50.1944	1.09716	0.993	635.068	156.794	0.860642	3.13711	22.1441	10.0479	4.12616	1	13.318	12.5628	16.046	64.3815	19.2189	17.7801	38.1935	33.8889	0.673401	1.63699	6.4553	0	0	25.8753	15.0565	58	1	2	11.1796	12.5446
210105	21	2015	10.2326	19.2911	1.50044	3.4	50.1944	1.09716	0.993	635.068	156.794	0.860642	3.13711	22.1441	10.0479	4.12616	1	3.41035	6.82225	7.80906	25.0878	7.22563	12.0654	20.3057	17.6044	0	1.63699	6.4553	0	0	30.0289	17.1097	50	3	2	10.9121	12.3294
210106	21	2000	13.5686	17.0547	0.416114	3.91	43.4318	1.5718	0.993	639.62	151.933	3.56013	3.14495	21.4512	9.85884	4.13308	1	0.642029	12.9266	38.6782	3.58815	0.814901	16.2398	19.469	15.8716		0.416114	6.46244	0	0	18.4836	31.2573	36	5	6	10.2652	10.4008
210106	21	2001	10.7669	18.1019	0.416114	3.91	43.4318	1.5718	0.993	639.62	151.933	3.56013	3.14495	21.4512	9.85884	4.13308	1	0.785208	9.98168	23.0181	5.01279	0.972222	17.1296	16.6667	18.8017		0.416114	6.46244	0	0	26.8168	32.2222	25	6	5	10.1039	10.0744
210106	21	2002	14.7842	17.7663	0.416114	3.91	43.4318	1.5718	0.993	639.62	151.933	3.56013	3.14495	21.4512	9.85884	4.13308	1	0.912173	13.872	25.4046	9.34326	1.07313	16.6932	18.7761	17.3623		0.416114	6.46244	0	0	13.9741	22.1781	29	5	5	10.1474	10.3836
210106	21	2003	17.9214	22.2135	0.416114	3.91	43.4318	1.5718	0.993	639.62	151.933	3.56013	3.14495	21.4512	9.85884	4.13308	1	0.650358	17.271	29.8752	12.0823	1.17739	21.0361	16.8329	24.685		0.416114	6.46244	0	0	13.25	14.9137	39	6	5	10.107	11.0071
210106	21	2004	12.376	17.007	0.416114	3.91	43.4318	1.5718	0.993	639.62	151.933	3.56013	3.14495	21.4512	9.85884	4.13308	1	1.44849	10.9275	10.6947	20.1035	2.68378	14.3232	15.2296	19.9382		0.416114	6.46244	0	0	6.01253	6.12602	39	7	5	10.7317	10.2898
210106	21	2005	12.2589	15.08	0.416114	3.91	43.4318	1.5718	0.993	639.62	151.933	3.56013	3.14495	21.4512	9.85884	4.13308	1	1.41388	10.845	8.94898	28.1908	4.33957	10.7404	16	13.2013		0.416114	6.46244	0	0	4.63706	5.88554	44	6	5	10.7954	9.78398
210106	21	2006	12.3703	23.1365	0.416114	3.91	43.4318	1.5718	0.993	639.62	151.933	3.56013	3.14495	21.4512	9.85884	4.13308	1	4.39771	7.97263	14.5105	7.66257	15.1292	8.00738	31.0636	8.03859		0.416114	6.46244	0	0	4.62146	5.68266	53	5	5	9.87482	9.41034
210106	21	2007	9.05817	10.2079	0.416114	3.91	43.4318	1.5718	0.993	639.62	151.933	3.56013	3.14495	21.4512	9.85884	4.13308	1	0.200833	8.85734	11.4552	2.65308	2.45747	7.75047	8.83721	16.1616		0.416114	6.46244	0	0	9.1808	5.86011	21	2	3	10.9279	10.6639
210106	21	2008	17.0128	7.83972	0.416114	3.91	43.4318	1.5718	0.993	639.62	151.933	3.56013	3.14495	21.4512	9.85884	4.13308	1	0.0599002	16.9529	19.9814	7.82586	0.174216	7.66551	8.8993	4.7619		0.416114	6.46244	0	0	2.56732	4.87805	21	1	4	12.0273	11.2689
210106	21	2009	17.5595	7.15667	0.416114	3.91	43.4318	1.5718	0.993	639.62	151.933	3.56013	3.14495	21.4512	9.85884	4.13308	1	1.75742	15.802	8.18818	34.648	1.35397	5.80271	8.19672	4.63576		0.416114	6.46244	0	0	2.21717	2.70793	19	1	2	12.2026	12.9657
210106	21	2010	22.4394	10.0569	0.416114	3.91	43.4318	1.5718	0.993	639.62	151.933	3.56013	3.14495	21.4512	9.85884	4.13308	1	3.55574	18.8837	14.2157	39.8615	1.89753	8.15939	11.2045	7.64706		0.725163	6.46244	0	0	1.24892	3.98482	22	1	2	12.2572	13.2021
210106	21	2011	31.1271	12.5156	0.416114	3.91	43.4318	1.5718	0.993	639.62	151.933	3.56013	3.14495	21.4512	9.85884	4.13308	1	1.52853	29.5985	16.9334	46.4917	4.38048	8.13517	14.786	8.42105		0.725163	6.46244	0	0	1.60252	3.87985	30	2	4	12.4056	11.2962
210106	21	2012	29.3521	14.8452	0.416114	3.91	43.4318	1.5718	0.993	639.62	151.933	3.56013	3.14495	21.4512	9.85884	4.13308	1	3.14432	26.2078	14.6596	49.1445	5.19126	9.65392	15.8377	12.5749	0	0.725163	6.46244	0	0	2.93873	4.64481	30	2	2	11.8285	9.38904
210106	21	2013	7.1485	7.52452	0.416114	3.91	43.4318	1.5718	0.993	639.62	151.933	3.56013	3.14495	21.4512	9.85884	4.13308	1	2.03374	5.11476	4.6551	36.9118	5.24912	2.2754	6.86716	22.3247	0	0.725163	6.46244	0	0	1.58752	1.51432	69	2	2	10.3204	9.53991
210106	21	2014	5.83991	9.26498	0.416114	3.91	43.4318	1.5718	0.993	639.62	151.933	3.56013	3.14495	21.4512	9.85884	4.13308	1	2.02725	3.81266	6.44879	4.50035	3.02656	6.23842	9.52381	8.57788	0	0.725163	6.46244	0	0	3.68857	4.63249	28	1	2	10.4825	9.09172
210106	21	2015	9.89945	9.66644	0.416114	3.91	43.4318	1.5718	0.993	639.62	151.933	3.56013	3.14495	21.4512	9.85884	4.13308	1	7.54942	2.35003	9.1853	11.651	4.49285	5.17359	12.9754	4.52174	0	0.725163	6.46244	0	0	2.80632	3.88019	29	2	2	11.0284	12.9758
210111	21	2000	57.7289	66.7712	3.75153	4.51	59.3114	2.36314	0.991864	641.001	144.126	2.95919	10.3623	10.7977	6.32113	2.55645	1	0	57.7289	46.4711	76.0397	0	66.7712	42.7083	86.5714		3.75153	6.46459	0	0	17.9612	7.21003	51	6	3	10.2123	14.4039
210111	21	2001	59.3484	66.5828	3.75153	4.51	59.3114	2.36314	0.991864	641.001	144.126	2.95919	10.3623	10.7977	6.32113	2.55645	1	0	59.3484	50.2738	71.2055	0	66.5828	48.0978	82.5322		3.75153	6.46459	0	0	21.2924	8.62177	43	6	4	10.3915	11.4012
210111	21	2002	47.6393	66.4394	3.75153	4.51	59.3114	2.36314	0.991864	641.001	144.126	2.95919	10.3623	10.7977	6.32113	2.55645	1	0	47.6393	49.6112	46.1117	0	66.4394	43.9516	80.8255		3.75153	6.46459	0	0	21.22	8.75721	49	6	4	10.358	10.0683
210111	21	2003	58.161	70.2515	3.75153	4.51	59.3114	2.36314	0.991864	641.001	144.126	2.95919	10.3623	10.7977	6.32113	2.55645	1	0.125514	58.0355	52.9196	62.1473	0.780572	69.4709	41.9318	87.7279		3.75153	6.46459	0	0	21.6742	6.76496	53	6	5	10.7376	10.3669
210111	21	2004	69.1856	76.1068	3.75153	4.51	59.3114	2.36314	0.991864	641.001	144.126	2.95919	10.3623	10.7977	6.32113	2.55645	1	0.0024555	69.1831	53.7354	80.2827	0.0365898	76.0703	52.9625	86.149		3.75153	6.46459	0	0	16.7669	7.61068	49	6	4	10.8969	10.3162
210111	21	2005	62.5497	69.7053	3.75153	4.51	59.3114	2.36314	0.991864	641.001	144.126	2.95919	10.3623	10.7977	6.32113	2.55645	1	0	62.5497	43.4612	85.2207	0	69.7053	43.7045	85.4798		3.75153	6.46459	0	0	19.7769	7.85855	45	6	5	10.8099	9.98446
210111	21	2006	50.5745	62.8178	3.75153	4.51	59.3114	2.36314	0.991864	641.001	144.126	2.95919	10.3623	10.7977	6.32113	2.55645	1	0.0110654	50.5634	38.9443	70.2328	0.0299133	62.7879	42.239	78.6963		3.75153	6.46459	0	0	21.2578	14.2686	47	6	4	10.3935	8.82664
210111	21	2007	75.6564	50.3972	3.75153	4.51	59.3114	2.36314	0.991864	641.001	144.126	2.95919	10.3623	10.7977	6.32113	2.55645	1	0.00933487	75.6471	59.2292	98.0563	0.176523	50.2207	29.6188	81.8182		3.75153	6.46459	0	0	2.06941	6.09003	47	2	4	12.2733	10.8991
210111	21	2008	33.0974	41.8605	3.75153	4.51	59.3114	2.36314	0.991864	641.001	144.126	2.95919	10.3623	10.7977	6.32113	2.55645	1	0.0361958	33.0612	28.9588	46.678	0.0968992	41.7636	25.5023	69.3506		3.75153	6.46459	0	0	3.18027	10.3682	43	2	4	11.2356	10.3894
210111	21	2009	26.842	41.4698	3.75153	4.51	59.3114	2.36314	0.991864	641.001	144.126	2.95919	10.3623	10.7977	6.32113	2.55645	1	0	26.842	22.2334	54.2468	0	41.4698	27.8689	65.6934		3.75153	6.46459	0	0	6.69105	10.8924	41	2	4	10.7035	10.1817
210111	21	2010	34.8092	48.9198	3.75153	4.51	59.3114	2.36314	0.991864	641.001	144.126	2.95919	10.3623	10.7977	6.32113	2.55645	1	1.01015	33.799	30.0222	77.8978	7.87037	41.0494	37.6471	70.4036		3.70867	6.46459	0	0	6.8041	10.1852	38	2	3	10.9827	10.1279
210111	21	2011	26.8006	43.3131	3.75153	4.51	59.3114	2.36314	0.991864	641.001	144.126	2.95919	10.3623	10.7977	6.32113	2.55645	1	1.69567	25.105	22.921	76.4081	4.10334	39.2097	33.494	60.0823		3.70867	6.46459	0	0	6.44761	11.8541	45	2	5	11.1643	11.031
210111	21	2012	22.6905	42.2368	3.75153	4.51	59.3114	2.36314	0.991864	641.001	144.126	2.95919	10.3623	10.7977	6.32113	2.55645	1	1.39662	21.2939	21.5347	27.3618	7.63158	34.6053	36.4035	50.9868	1.6129	3.70867	6.46459	0	0	6.8979	11.0526	42	2	2	11.1826	10.0965
210111	21	2013	26.3954	40.6158	3.75153	4.51	59.3114	2.36314	0.991864	641.001	144.126	2.95919	10.3623	10.7977	6.32113	2.55645	1	1.62098	24.7744	23.0854	42.7923	5.42522	35.1906	29.9287	57.8544	1.63934	3.70867	6.46459	0	0	7.81509	10.5572	39	2	2	11.4094	10.272
210111	21	2014	26.8526	26.5979	3.75153	4.51	59.3114	2.36314	0.991864	641.001	144.126	2.95919	10.3623	10.7977	6.32113	2.55645	1	0.849262	26.0033	29.0332	23.0268	4.63918	21.9588	24.6063	28.7879	1.45631	3.70867	6.46459	0	0	10.0463	7.93814	37	1	2	11.5936	10.5773
210111	21	2015	28.264	26.2255	3.75153	4.51	59.3114	2.36314	0.991864	641.001	144.126	2.95919	10.3623	10.7977	6.32113	2.55645	1	0.00596083	28.2581	30.8423	22.6913	0.122549	26.1029	27.1277	25.4545	3	3.70867	6.46459	0	0	8.24819	8.57843	37	3	2	11.7141	10.6226
210112	21	2000	23.9017	19.9256	2.90097	4.69	81.6191	3.09788	0.993	621.828	166.132	8.85001	1.83719	15.2145	6.48772	3.15108	1	0.000576075	23.9011	6.6429	38.9593	0.0179388	19.9076	12.9809	21.7569		2.90097	6.43427	0	0	16.5799	17.5801	69	8	5	11.3758	11.5578
210112	21	2001	16.4401	18.8271	2.90097	4.69	81.6191	3.09788	0.993	621.828	166.132	8.85001	1.83719	15.2145	6.48772	3.15108	1	0.0886974	16.3514	7.38642	22.7854	0.0180995	18.809	14.1567	19.9982		2.90097	6.43427	0	0	19.7737	15.9783	64	8	5	10.8548	10.8668
210112	21	2002	25.9517	19.8444	2.90097	4.69	81.6191	3.09788	0.993	621.828	166.132	8.85001	1.83719	15.2145	6.48772	3.15108	1	0.0111267	25.9406	8.26689	41.8104	0.0693455	19.775	14.3095	21.1004		2.90097	6.43427	0	0	13.3807	15.8223	61	9	6	11.3222	11.0648
210112	21	2003	16.0494	18.3269	2.90097	4.69	81.6191	3.09788	0.993	621.828	166.132	8.85001	1.83719	15.2145	6.48772	3.15108	1	0.00959291	16.0398	3.56712	27.3759	0.0450569	18.2818	19.9107	18.0442		2.90097	6.43427	0	0	10.7101	13.4082	60	8	6	11.1211	10.6481
210112	21	2004	8.09103	18.2529	2.90097	4.69	81.6191	3.09788	0.993	621.828	166.132	8.85001	1.83719	15.2145	6.48772	3.15108	1	0.0118168	8.07921	4.43102	10.5292	0.173155	18.0798	15.9152	18.874		2.90097	6.43427	0	0	11.2276	15.7899	59	8	6	10.7125	10.273
210112	21	2005	7.61712	15.7955	2.90097	4.69	81.6191	3.09788	0.993	621.828	166.132	8.85001	1.83719	15.2145	6.48772	3.15108	1	0.171576	7.44555	6.79994	8.10966	0.13323	15.6623	15.3827	15.9323		2.90097	6.43427	0	0	11.8313	14.5933	63	9	5	10.6377	11.0051
210112	21	2006	11.4064	15.5798	2.90097	4.69	81.6191	3.09788	0.993	621.828	166.132	8.85001	1.83719	15.2145	6.48772	3.15108	1	0.0292837	11.3771	7.10081	14.3849	0.0561561	15.5237	14.9345	15.8461		2.90097	6.43427	0	0	7.66085	10.8767	58	7	5	10.9309	11.3411
210112	21	2007	4.73294	10.9458	2.90097	4.69	81.6191	3.09788	0.993	621.828	166.132	8.85001	1.83719	15.2145	6.48772	3.15108	1	0.414114	4.31883	14.5332	1.47188	0.457666	10.4882	13.2965	9.03114		2.90097	6.43427	0	0	4.54007	10.9458	46	2	4	11.51	10.3853
210112	21	2008	4.45084	9.42888	2.90097	4.69	81.6191	3.09788	0.993	621.828	166.132	8.85001	1.83719	15.2145	6.48772	3.15108	1	0.423141	4.0277	10.7114	1.85296	0.80819	8.62069	10.1037	8.83642		2.90097	6.43427	0	0	5.98444	10.1473	50	2	4	11.5521	11.4217
210112	21	2009	3.36546	7.84494	2.90097	4.69	81.6191	3.09788	0.993	621.828	166.132	8.85001	1.83719	15.2145	6.48772	3.15108	1	0.278159	3.0873	7.52716	1.89592	0.863494	6.98144	7.38659	8.23171		2.90097	6.43427	0	0	3.35448	8.3961	48	2	6	11.6394	11.9833
210112	21	2010	3.7419	7.00719	2.90097	4.69	81.6191	3.09788	0.993	621.828	166.132	8.85001	1.83719	15.2145	6.48772	3.15108	1	0.287682	3.45421	7.49722	2.38606	0.84773	6.15946	8.89493	5.02092		1.66865	6.43427	0	0	2.71185	6.53504	52	2	4	11.6208	11.7716
210112	21	2011	3.26838	6.81489	2.90097	4.69	81.6191	3.09788	0.993	621.828	166.132	8.85001	1.83719	15.2145	6.48772	3.15108	1	0.32671	2.94167	4.79761	2.75255	1.54664	5.26825	8.63618	5.17716		1.66865	6.43427	0	0	2.79857	6.1479	57	2	5	11.9551	11.6029
210112	21	2012	2.27293	6.802	2.90097	4.69	81.6191	3.09788	0.993	621.828	166.132	8.85001	1.83719	15.2145	6.48772	3.15108	1	0.0911247	2.18181	3.38466	2.00719	0.740812	6.06119	8.25018	5.85521	0.210084	1.66865	6.43427	0	0	3.09431	6.72503	52	2	2	11.8656	10.8961
210112	21	2013	1.54516	3.11997	2.90097	4.69	81.6191	3.09788	0.993	621.828	166.132	8.85001	1.83719	15.2145	6.48772	3.15108	1	0.0780502	1.46711	2.43725	1.09568	0.343819	2.77615	2.07758	6.5628	0.210526	1.66865	6.43427	0	0	2.85976	2.85296	55	2	2	11.5829	9.95128
210112	21	2014	1.46866	4.60239	2.90097	4.69	81.6191	3.09788	0.993	621.828	166.132	8.85001	1.83719	15.2145	6.48772	3.15108	1	0.156495	1.31217	3.09396	0.874217	1.40873	3.19366	4.64886	4.5	0.373832	1.66865	6.43427	0	0	1.79962	3.91404	62	1	2	11.3991	9.80812
210112	21	2015	1.55765	5.5908	2.90097	4.69	81.6191	3.09788	0.993	621.828	166.132	8.85001	1.83719	15.2145	6.48772	3.15108	1	0.124438	1.43321	3.85536	1.14768	1.1954	4.3954	7.84844	4.42897	0.487805	1.66865	6.43427	0	0	1.59567	5.71034	51	3	2	11.8459	10.1445
210113	21	2000	12.4817	17.7093	2.09907	5.37	73.0776	2.57883	0.993275	619.906	178.817	1.64115	5.76543	44.3157	5.8724	2.32231	1	0	12.4817	14.0495	9.37263	0	17.7093	15.9858	19.4056		2.09907	6.43118	0	0	40.0816	23.8767	34	5	3	9.65228	9.38332
210113	21	2001	13.2598	13.9092	2.09907	5.37	73.0776	2.57883	0.993275	619.906	178.817	1.64115	5.76543	44.3157	5.8724	2.32231	1	0	13.2598	12.8654	14.3337	0	13.9092	11.4123	16.5414		2.09907	6.43118	0	0	28.4986	27.5256	22	4	4	9.72929	9.70286
210113	21	2002	18.8026	15.9497	2.09907	5.37	73.0776	2.57883	0.993275	619.906	178.817	1.64115	5.76543	44.3157	5.8724	2.32231	1	0.0226698	18.7799	18.4657	20.2435	0.0661813	15.8835	15.6992	16.2019		2.09907	6.43118	0	0	29.8582	29.9801	31	3	4	10.1003	10.5275
210113	21	2003	13.4518	13.91	2.09907	5.37	73.0776	2.57883	0.993275	619.906	178.817	1.64115	5.76543	44.3157	5.8724	2.32231	1	0	13.4518	8.62094	30.2423	0	13.91	12.8232	15.3226		2.09907	6.43118	0	0	33.588	32.9632	29	4	3	9.90097	10.8294
210113	21	2004	4.88259	12.4652	2.09907	5.37	73.0776	2.57883	0.993275	619.906	178.817	1.64115	5.76543	44.3157	5.8724	2.32231	1	0	4.88259	8.09796	3.7238	0	12.4652	12.4176	12.5141		2.09907	6.43118	0	0	14.0988	42.3484	32	5	2	10.1294	10.9114
210113	21	2005	6.48345	7.19853	2.09907	5.37	73.0776	2.57883	0.993275	619.906	178.817	1.64115	5.76543	44.3157	5.8724	2.32231	1	0	6.48345	3.48615	20.1881	0	7.19853	8.0631	6.25		2.09907	6.43118	0	0	29.1744	48.8308	29	4	3	10.3215	11.5877
210113	21	2006	8.23225	5.51042	2.09907	5.37	73.0776	2.57883	0.993275	619.906	178.817	1.64115	5.76543	44.3157	5.8724	2.32231	1	0	8.23225	6.83479	14.0185	0	5.51042	6.38686	4.29655		2.09907	6.43118	0	0	28.2305	42.2112	26	4	2	10.6902	9.89697
210113	21	2007	20.4089	18.8854	2.09907	5.37	73.0776	2.57883	0.993275	619.906	178.817	1.64115	5.76543	44.3157	5.8724	2.32231	1	0.0042906	20.4046	20.7656	16.678	0.154799	18.7306	14.8559	28.2051		2.09907	6.43118	0	0	6.18062	19.3498	33	2	3	12.4534	12.4814
210113	21	2008	14.8214	9.65147	2.09907	5.37	73.0776	2.57883	0.993275	619.906	178.817	1.64115	5.76543	44.3157	5.8724	2.32231	1	0	14.8214	14.8966	13.5812	0	9.65147	6.97279	19.6203		2.09907	6.43118	0	0	6.79958	18.6327	27	2	5	12.9055	11.3393
210113	21	2009	6.65812	2.30432	2.09907	5.37	73.0776	2.57883	0.993275	619.906	178.817	1.64115	5.76543	44.3157	5.8724	2.32231	1	0	6.65812	6.85083	2.6534	0	2.30432	1.60244	18.5841		2.09907	6.43118	0	0	6.24218	5.48647	24	2	3	12.4033	10.8058
210113	21	2010	9.64299	8.80383	2.09907	5.37	73.0776	2.57883	0.993275	619.906	178.817	1.64115	5.76543	44.3157	5.8724	2.32231	1	0.0113372	9.63166	9.68953	9.27927	0.0956938	8.70813	7.68278	12.605		1.28767	6.43118	0	0	9.85413	13.11	28	2	3	12.2138	11.0618
210113	21	2011	7.79537	9.78025	2.09907	5.37	73.0776	2.57883	0.993275	619.906	178.817	1.64115	5.76543	44.3157	5.8724	2.32231	1	0.10815	7.68722	8.403	4.59019	3.40452	6.37574	9.09091	15.0943		1.28767	6.43118	0	0	9.66807	6.06623	51	2	5	11.1822	10.146
210113	21	2012	4.80164	2.84677	2.09907	5.37	73.0776	2.57883	0.993275	619.906	178.817	1.64115	5.76543	44.3157	5.8724	2.32231	1	0.0115514	4.79009	2.61954	35.7284	0.0573175	2.78945	2.16106	13.0699	1.65746	1.28767	6.43118	0	0	3.95975	2.17807	39	2	2	12.3881	10.2991
210113	21	2013	11.0228	8.52965	2.09907	5.37	73.0776	2.57883	0.993275	619.906	178.817	1.64115	5.76543	44.3157	5.8724	2.32231	1	0	11.0228	4.21905	21.6027	0	8.52965	5.86035	13.5198	1.66667	1.28767	6.43118	0	0	4.84171	8.04224	27	2	2	13.2853	11.3832
210113	21	2014	14.4287	15.6505	2.09907	5.37	73.0776	2.57883	0.993275	619.906	178.817	1.64115	5.76543	44.3157	5.8724	2.32231	1	0.00166862	14.4271	3.0826	32.9647	0.0628536	15.5877	6.88559	28.4389	1.32159	1.28767	6.43118	0	0	6.79605	8.29667	31	1	2	12.4965	11.0759
210113	21	2015	17.7568	15.4527	2.09907	5.37	73.0776	2.57883	0.993275	619.906	178.817	1.64115	5.76543	44.3157	5.8724	2.32231	1	0.141093	17.6157	4.21835	43.6374	0.272294	15.1804	6.14458	27.543	1.08992	1.28767	6.43118	0	0	4.70437	7.89653	31	3	2	12.6306	11.1949
210114	21	2000	25.0099	27.0566	3.0597	4.49	35.7336	0.978252	0.978548	647.766	146.873	5.49189	0.737942	30.9555	6.65785	3.07421	1	0.575992	24.434	34.0259	18.3504	1.203	25.8536	28.0227	26.6572		3.0597	6.47507	0	0	28.7632	30.608	70	9	6	10.6128	12.827
210114	21	2001	22.8844	26.9281	3.0597	4.49	35.7336	0.978252	0.978548	647.766	146.873	5.49189	0.737942	30.9555	6.65785	3.07421	1	0.298029	22.5864	30.05	17.0786	0.231062	26.6971	25.9563	27.2954		3.0597	6.47507	0	0	32.6358	30.4627	67	8	6	10.3233	12.3064
210114	21	2002	24.7323	26.1681	3.0597	4.49	35.7336	0.978252	0.978548	647.766	146.873	5.49189	0.737942	30.9555	6.65785	3.07421	1	0.107237	24.6251	34.4191	18.0109	0.257642	25.9105	26.2406	26.1374		3.0597	6.47507	0	0	31.7368	30.924	67	8	6	10.4592	11.2785
210114	21	2003	26.3063	25.8475	3.0597	4.49	35.7336	0.978252	0.978548	647.766	146.873	5.49189	0.737942	30.9555	6.65785	3.07421	1	0.0877413	26.2185	34.2792	21.4255	0.347697	25.4998	22.8461	27.1726		3.0597	6.47507	0	0	36.458	29.9702	69	8	6	10.6571	11.2441
210114	21	2004	25.1091	22.6531	3.0597	4.49	35.7336	0.978252	0.978548	647.766	146.873	5.49189	0.737942	30.9555	6.65785	3.07421	1	0.19749	24.9116	27.283	23.4288	0.504882	22.1482	20.5433	23.7651		3.0597	6.47507	0	0	18.5157	26.9862	67	7	6	10.8327	11.1895
210114	21	2005	21.3254	22.2514	3.0597	4.49	35.7336	0.978252	0.978548	647.766	146.873	5.49189	0.737942	30.9555	6.65785	3.07421	1	0.279874	21.0456	20.2424	22.3441	1.48093	20.7705	20.6749	23.2048		3.0597	6.47507	0	0	18.0284	24.446	66	7	6	10.7287	11.0755
210114	21	2006	18.8287	25.7917	3.0597	4.49	35.7336	0.978252	0.978548	647.766	146.873	5.49189	0.737942	30.9555	6.65785	3.07421	1	0.214585	18.6141	19.3046	18.4511	5.04874	20.7429	25.759	25.8155		3.0597	6.47507	0	0	14.6783	20.0063	67	8	6	10.6241	11.3004
210114	21	2007	13.4101	18.9451	3.0597	4.49	35.7336	0.978252	0.978548	647.766	146.873	5.49189	0.737942	30.9555	6.65785	3.07421	1	0.440969	12.9692	11.4413	16.0091	0.970464	17.9747	14.7407	23.4395		3.0597	6.47507	0	0	12.2528	13.7975	64	2	4	11.7055	11.8929
210114	21	2008	11.2365	16.4812	3.0597	4.49	35.7336	0.978252	0.978548	647.766	146.873	5.49189	0.737942	30.9555	6.65785	3.07421	1	0.770528	10.466	9.52748	13.2736	0.886291	15.5949	11.2754	21.9015		3.0597	6.47507	0	0	13.4561	13.2566	61	2	5	11.9237	11.4764
210114	21	2009	13.1508	14.3299	3.0597	4.49	35.7336	0.978252	0.978548	647.766	146.873	5.49189	0.737942	30.9555	6.65785	3.07421	1	1.37723	11.7735	13.882	12.5356	0.965624	13.3642	8.92857	20.4191		3.0597	6.47507	0	0	12.8437	11.1433	54	2	5	12.0418	11.2735
210114	21	2010	11.9792	5.6871	3.0597	4.49	35.7336	0.978252	0.978548	647.766	146.873	5.49189	0.737942	30.9555	6.65785	3.07421	1	1.39913	10.58	9.23934	15.1711	0.524502	5.1626	2.89456	14.5814		2.06785	6.47507	0	0	11.4785	7.02832	57	2	3	12.2522	11.3963
210114	21	2011	9.20221	10.827	3.0597	4.49	35.7336	0.978252	0.978548	647.766	146.873	5.49189	0.737942	30.9555	6.65785	3.07421	1	1.49679	7.70542	8.13612	10.4813	1.15149	9.67549	6.7623	15.0718		2.06785	6.47507	0	0	14.5202	15.1937	58	2	5	12.3094	11.332
210114	21	2012	9.47004	9.72449	3.0597	4.49	35.7336	0.978252	0.978548	647.766	146.873	5.49189	0.737942	30.9555	6.65785	3.07421	1	1.65267	7.81737	7.73836	11.9244	1.2275	8.497	6.07863	13.7911	0.892857	2.06785	6.47507	0	0	12.1213	12.8614	58	2	2	12.3689	11.411
210114	21	2013	7.59687	5.97027	3.0597	4.49	35.7336	0.978252	0.978548	647.766	146.873	5.49189	0.737942	30.9555	6.65785	3.07421	1	0.77535	6.82152	5.96182	10.5683	0.954617	5.01565	3.86168	11.3202	0.890869	2.06785	6.47507	0	0	8.83027	7.54304	57	2	2	12.3805	11.9753
210114	21	2014	7.85028	8.72125	3.0597	4.49	35.7336	0.978252	0.978548	647.766	146.873	5.49189	0.737942	30.9555	6.65785	3.07421	1	0.680444	7.16984	7.0691	9.42418	1.79763	6.92362	7.41314	11.9157	0.56926	2.06785	6.47507	0	0	8.75775	7.49666	73	1	2	12.0225	11.2019
210114	21	2015	9.14653	6.08537	3.0597	4.49	35.7336	0.978252	0.978548	647.766	146.873	5.49189	0.737942	30.9555	6.65785	3.07421	1	0.504234	8.6423	7.31238	13.3786	0.999739	5.08563	4.53718	10	0.913838	2.06785	6.47507	0	0	7.94221	6.55481	60	3	2	12.4716	11.5184
210122	21	2000	0.929936	5.84795	0.066384	5.82	14.9957	0.964074	0.975288	693.249	97.579	36.5873	0.33513	60.8898	5.71796	1.96664	1	0	0.929936	0.344786	2.54774	0	5.84795	5.19031	6.69643		0.066384	6.54283	0	0	42.9268	27.8752	7	3	2	8.54394	8.35277
210122	21	2001	5.52337	30.8036	0.066384	5.82	14.9957	0.964074	0.975288	693.249	97.579	36.5873	0.33513	60.8898	5.71796	1.96664	1	1.21416	4.30921	5.18765	6.48855	6.39881	24.4048	16.188	50.173		0.066384	6.54283	0	0	45.2479	23.9583	24	4	6	8.61388	8.23625
210122	21	2002	3.54641	24.4821	0.066384	5.82	14.9957	0.964074	0.975288	693.249	97.579	36.5873	0.33513	60.8898	5.71796	1.96664	1	1.17455	2.37186	2.95252	6.12286	9.03955	15.4426	17.8683	34.434		0.066384	6.54283	0	0	36.2262	27.8719	27	3	4	8.39355	8.00926
210122	21	2003	3.91874	24.1667	0.066384	5.82	14.9957	0.964074	0.975288	693.249	97.579	36.5873	0.33513	60.8898	5.71796	1.96664	1	1.08744	2.8313	3.58607	4.82389	9.72222	14.4444	25.1366	23.1638		0.066384	6.54283	0	0	49.8414	42.5	27	2	3	8.3518	8.09463
210122	21	2004	1.44091	8.13008	0.066384	5.82	14.9957	0.964074	0.975288	693.249	97.579	36.5873	0.33513	60.8898	5.71796	1.96664	1	1.44091	0	1.61827	0	8.13008	0	12.3457	0		0.066384	6.54283	0	0	34.3706	52.439	6	1	2	8.18827	7.86384
210122	21	2005	0	0	0.066384	5.82	14.9957	0.964074	0.975288	693.249	97.579	36.5873	0.33513	60.8898	5.71796	1.96664	1	0	0	0	0	0	0	0	0		0.066384	6.54283	0	0	30.711	64.3123	0	0	0	0	0
210122	21	2006	0	0	0.066384	5.82	14.9957	0.964074	0.975288	693.249	97.579	36.5873	0.33513	60.8898	5.71796	1.96664	1	0	0	0	0	0	0	0	0		0.066384	6.54283	0	0	31.7037	60.0515	0	0	0	0	0
210122	21	2007	2.15731	15.9794	0.066384	5.82	14.9957	0.964074	0.975288	693.249	97.579	36.5873	0.33513	60.8898	5.71796	1.96664	1	0	2.15731	1.7047	6.50561	0	15.9794	10.2941	29.3103		0.066384	6.54283	0	0	10.8961	23.1959	15	2	3	8.94295	8.91466
210122	21	2008	8.0851	2.66667	0.066384	5.82	14.9957	0.964074	0.975288	693.249	97.579	36.5873	0.33513	60.8898	5.71796	1.96664	1	0	8.0851	8.66576	0.00993223	0	2.66667	2.63158	2.85714		0.066384	6.54283	0	0	8.25095	16.4444	5	2	3	12.1764	11.6144
210122	21	2009	0.620358	0.887574	0.066384	5.82	14.9957	0.964074	0.975288	693.249	97.579	36.5873	0.33513	60.8898	5.71796	1.96664	1	0	0.620358	0.574081	2.14298	0	0.887574	0.758725	5.88235		0.066384	6.54283	0	0	2.05226	2.36686	6	1	2	10.7043	11.4086
210122	21	2010	3.99898	4.2654	0.066384	5.82	14.9957	0.964074	0.975288	693.249	97.579	36.5873	0.33513	60.8898	5.71796	1.96664	1	0.0324024	3.96658	1.02415	5.67819	0.473934	3.79147	4.54545	3.67647		0.0428498	6.54283	0	0	2.17173	8.76777	14	2	2	11.9655	11.8461
210122	21	2011	10.4407	9.67213	0.066384	5.82	14.9957	0.964074	0.975288	693.249	97.579	36.5873	0.33513	60.8898	5.71796	1.96664	1	0.415403	10.0253	4.81984	14.352	4.09836	5.57377	9.28074	10.6145		0.0428498	6.54283	0	0	10.8158	11.6393	23	2	3	11.6832	11.1101
210122	21	2012	5.40172	7.26351	0.066384	5.82	14.9957	0.964074	0.975288	693.249	97.579	36.5873	0.33513	60.8898	5.71796	1.96664	1	0.370057	5.03167	5.41565	5.3876	0.844595	6.41892	8.89488	4.52489	0	0.0428498	6.54283	0	0	24.1928	10.3041	18	2	2	11.6617	11.6191
210122	21	2013	7.88597	7.14286	0.066384	5.82	14.9957	0.964074	0.975288	693.249	97.579	36.5873	0.33513	60.8898	5.71796	1.96664	1	0.0771802	7.80879	10.5381	5.15409	1.53061	5.61225	6.63391	8.28729	0	0.0428498	6.54283	0	0	9.89262	7.48299	18	2	2	11.7539	11.9765
210122	21	2014	5.36474	4.57589	0.066384	5.82	14.9957	0.964074	0.975288	693.249	97.579	36.5873	0.33513	60.8898	5.71796	1.96664	1	0.0900851	5.27465	6.12886	4.76414	0.446429	4.12946	3.83838	5.48628	0	0.0428498	6.54283	0	0	6.73273	12.0536	21	1	2	11.7767	12.1676
210122	21	2015	4.27168	7.4928	0.066384	5.82	14.9957	0.964074	0.975288	693.249	97.579	36.5873	0.33513	60.8898	5.71796	1.96664	1	0.137084	4.13459	3.56293	5.78549	0.432277	7.06052	4.84262	11.3879	0	0.0428498	6.54283	0	0	3.29202	8.93372	19	3	2	11.4488	12.1188
210123	21	2000	0	0	0.0498529	7.38	101.921	2.32467	0.91048	625.337	228.174	53.1502	70.2604	126.401	5.01229	1.23759	1	0	0	0	0	0	0	0	0		0.0498529	6.43989	0	0	0	0	0	0	0	0	0
210123	21	2001	0	0	0.0498529	7.38	101.921	2.32467	0.91048	625.337	228.174	53.1502	70.2604	126.401	5.01229	1.23759	1	0	0	0	0	0	0	0	0		0.0498529	6.43989	0	0	0	0	0	0	0	0	0
210123	21	2002	0	0	0.0498529	7.38	101.921	2.32467	0.91048	625.337	228.174	53.1502	70.2604	126.401	5.01229	1.23759	1	0	0	0	0	0	0	0	0		0.0498529	6.43989	0	0	0	0	0	0	0	0	0
210123	21	2003	0	0	0.0498529	7.38	101.921	2.32467	0.91048	625.337	228.174	53.1502	70.2604	126.401	5.01229	1.23759	1	0	0	0	0	0	0	0	0		0.0498529	6.43989	0	0	0	0	0	0	0	0	0
210123	21	2004	57.3253	50	0.0498529	7.38	101.921	2.32467	0.91048	625.337	228.174	53.1502	70.2604	126.401	5.01229	1.23759	1	0	57.3253	0	57.3253	0	50	0	50		0.0498529	6.43989	0	0	42.6747	50	1	2	1	11.4186	1.981
210123	21	2005	13.2882	12.5	0.0498529	7.38	101.921	2.32467	0.91048	625.337	228.174	53.1502	70.2604	126.401	5.01229	1.23759	1	0	13.2882	0	99.4417	0	12.5	0	33.3333		0.0498529	6.43989	0	0	14.4794	75	1	1	1	10.4956	1.09861
210123	21	2006	0	0	0.0498529	7.38	101.921	2.32467	0.91048	625.337	228.174	53.1502	70.2604	126.401	5.01229	1.23759	1	0	0	0	0	0	0	0	0		0.0498529	6.43989	0	0	71.5661	51.5152	0	0	0	0	0
210123	21	2007	14.6871	4.34783	0.0498529	7.38	101.921	2.32467	0.91048	625.337	228.174	53.1502	70.2604	126.401	5.01229	1.23759	1	0	14.6871	14.7217	0	0	4.34783	4.7619	0		0.0498529	6.43989	0	0	46.4469	43.4783	1	1	1	11.5555	11.886
210123	21	2008	34.2187	10	0.0498529	7.38	101.921	2.32467	0.91048	625.337	228.174	53.1502	70.2604	126.401	5.01229	1.23759	1	0	34.2187	34.3157	15.6206	0	10	8.16327	18.1818		0.0498529	6.43989	0	0	13.5734	26.6667	5	2	3	12.6269	13.3181
210123	21	2009	1.52027	1.1655	0.0498529	7.38	101.921	2.32467	0.91048	625.337	228.174	53.1502	70.2604	126.401	5.01229	1.23759	1	0	1.52027	1.53454	0	0	1.1655	1.17371	0		0.0498529	6.43989	0	0	2.74608	3.2634	5	1	2	11.1853	10.7344
210123	21	2010	2.49167	3.27869	0.0498529	7.38	101.921	2.32467	0.91048	625.337	228.174	53.1502	70.2604	126.401	5.01229	1.23759	1	0	2.49167	2.92555	0	0	3.27869	3.47826	0		0.0303012	6.43989	0	0	4.55781	11.4754	3	1	2	11.173	10.9958
210123	21	2011	3.214	3.77358	0.0498529	7.38	101.921	2.32467	0.91048	625.337	228.174	53.1502	70.2604	126.401	5.01229	1.23759	1	0	3.214	3.96632	0	0	3.77358	4.16667	0		0.0303012	6.43989	0	0	6.19769	16.9811	2	1	2	11.9688	12.3864
210123	21	2012	1.16343	19.1176	0.0498529	7.38	101.921	2.32467	0.91048	625.337	228.174	53.1502	70.2604	126.401	5.01229	1.23759	1	0	1.16343	1.10922	5.8172	0	19.1176	3.92157	64.7059	0	0.0303012	6.43989	0	0	7.41737	14.7059	8	2	2	8.90116	9.50656
210123	21	2013	1.82117	6.06061	0.0498529	7.38	101.921	2.32467	0.91048	625.337	228.174	53.1502	70.2604	126.401	5.01229	1.23759	1	0	1.82117	1.82129	0	0	6.06061	6.15385	0	0	0.0303012	6.43989	0	0	8.29019	19.697	4	2	2	10.409	10.7836
210123	21	2014	0.277563	0.70922	0.0498529	7.38	101.921	2.32467	0.91048	625.337	228.174	53.1502	70.2604	126.401	5.01229	1.23759	1	0	0.277563	0.281164	0	0	0.70922	0.877193	0	0	0.0303012	6.43989	0	0	1.38841	6.38298	1	1	1	11.7326	12.3047
210123	21	2015	12.9663	2.65487	0.0498529	7.38	101.921	2.32467	0.91048	625.337	228.174	53.1502	70.2604	126.401	5.01229	1.23759	1	0	12.9663	13.1665	0	0	2.65487	3.44828	0	0	0.0303012	6.43989	0	0	4.20101	8.84956	3	1	2	13.3596	12.7175
210124	21	2000	0	0	0.0354456	6.27	88.2444	3.64267	0.982624	633.248	194.139	39.4677	48.3314	88.4782	5.21553	1.49899	1	0	0	0	0	0	0	0	0		0.0354456	6.45244	0	0	0	0	0	0	0	0	0
210124	21	2001	100	100	0.0354456	6.27	88.2444	3.64267	0.982624	633.248	194.139	39.4677	48.3314	88.4782	5.21553	1.49899	1	0	100	100	100	0	100	100	100		0.0354456	6.45244	0	0	0	0	9	1	1	7.46943	10.2759
210124	21	2002	100	100	0.0354456	6.27	88.2444	3.64267	0.982624	633.248	194.139	39.4677	48.3314	88.4782	5.21553	1.49899	1	0	100	100	100	0	100	100	100		0.0354456	6.45244	0	0	0	0	14	3	1	6.88963	6.65433
210124	21	2003	32.0775	83.5616	0.0354456	6.27	88.2444	3.64267	0.982624	633.248	194.139	39.4677	48.3314	88.4782	5.21553	1.49899	1	0	32.0775	24.6835	100	0	83.5616	63.6364	100		0.0354456	6.45244	0	0	0	0	9	2	1	7.86626	10.3763
210124	21	2004	46.9401	74.0741	0.0354456	6.27	88.2444	3.64267	0.982624	633.248	194.139	39.4677	48.3314	88.4782	5.21553	1.49899	1	0	46.9401	40.1912	73.0078	0	74.0741	48.7805	89.5522		0.0354456	6.45244	0	0	0.56393	4.62963	18	4	2	8.76029	10.5255
210124	21	2005	17.5957	39.2157	0.0354456	6.27	88.2444	3.64267	0.982624	633.248	194.139	39.4677	48.3314	88.4782	5.21553	1.49899	1	0	17.5957	17.878	0	0	39.2157	40	0		0.0354456	6.45244	0	0	0	0	4	3	1	10.2541	11.4905
210124	21	2006	56.8978	16.3636	0.0354456	6.27	88.2444	3.64267	0.982624	633.248	194.139	39.4677	48.3314	88.4782	5.21553	1.49899	1	0	56.8978	6.98476	73.9219	0	16.3636	9.09091	45.4545		0.0354456	6.45244	0	0	0.102747	1.81818	3	2	1	12.054	10.3074
210124	21	2007	9.49332	71.4286	0.0354456	6.27	88.2444	3.64267	0.982624	633.248	194.139	39.4677	48.3314	88.4782	5.21553	1.49899	1	0	9.49332	13.9379	7.96878	0	71.4286	23.8095	89.2857		0.0354456	6.45244	0	0	0	0	22	2	3	9.09607	10.1422
210124	21	2008	23.8847	62.2222	0.0354456	6.27	88.2444	3.64267	0.982624	633.248	194.139	39.4677	48.3314	88.4782	5.21553	1.49899	1	0	23.8847	6.51832	79.3328	0	62.2222	21.4286	80.6452		0.0354456	6.45244	0	0	0	0	25	2	3	9.25569	8.60872
210124	21	2009	13.8681	50	0.0354456	6.27	88.2444	3.64267	0.982624	633.248	194.139	39.4677	48.3314	88.4782	5.21553	1.49899	1	0	13.8681	19.3871	11.2902	0	50	17.8571	60.2273		0.0354456	6.45244	0	0	0.00773941	1.72414	24	2	2	9.71477	10.5079
210124	21	2010	19.6494	28.4946	0.0354456	6.27	88.2444	3.64267	0.982624	633.248	194.139	39.4677	48.3314	88.4782	5.21553	1.49899	1	0	19.6494	42.4486	4.48373	0	28.4946	13.2231	56.9231		0.014515	6.45244	0	0	0.993791	4.30108	21	2	3	10.6517	11.1359
210124	21	2011	31.0291	25.2033	0.0354456	6.27	88.2444	3.64267	0.982624	633.248	194.139	39.4677	48.3314	88.4782	5.21553	1.49899	1	0	31.0291	36.1053	18.9958	0	25.2033	17.7215	38.6364		0.014515	6.45244	0	0	0.493357	5.69106	12	2	3	11.1233	11.9872
210124	21	2012	53.9286	25	0.0354456	6.27	88.2444	3.64267	0.982624	633.248	194.139	39.4677	48.3314	88.4782	5.21553	1.49899	1	0	53.9286	78.2309	4.8252	0	25	10.8108	47.8261	0	0.014515	6.45244	0	0	0	0	8	2	2	13.6836	12.7718
210124	21	2013	10.3856	11.7647	0.0354456	6.27	88.2444	3.64267	0.982624	633.248	194.139	39.4677	48.3314	88.4782	5.21553	1.49899	1	0	10.3856	10.7053	9.16945	0	11.7647	2.94118	64.7059	0	0.014515	6.45244	0	0	1.19529	0.840336	7	2	1	12.0056	12.8138
210124	21	2014	16.5787	17.757	0.0354456	6.27	88.2444	3.64267	0.982624	633.248	194.139	39.4677	48.3314	88.4782	5.21553	1.49899	1	0	16.5787	15.0456	39.1964	0	17.757	8.75	44.4444	0	0.014515	6.45244	0	0	1.60594	1.86916	7	1	1	11.7349	12.6692
210124	21	2015	14.2108	15.6627	0.0354456	6.27	88.2444	3.64267	0.982624	633.248	194.139	39.4677	48.3314	88.4782	5.21553	1.49899	1	0	14.2108	15.2382	8.64047	0	15.6627	7.2165	27.5362	0	0.014515	6.45244	0	0	0.224487	0.60241	8	2	1	11.9443	12.9647
210181	21	2000	33.4357	23.4663	0.390688	5.72	36.6793	1.00651	0.965684	672.959	139.609	2.66236	35.0306	67.0339	5.28923	1.58145	1	0	33.4357	42.0531	8.41235	0	23.4663	33.3333	15.8038		0.390688	6.51317	0	0	50.2066	58.4356	28	4	2	10.2998	10.8529
210181	21	2001	46.3501	32.5153	0.390688	5.72	36.6793	1.00651	0.965684	672.959	139.609	2.66236	35.0306	67.0339	5.28923	1.58145	1	0	46.3501	56.5423	29.4557	0	32.5153	33.6996	31.9188		0.390688	6.51317	0	0	38.5231	45.0307	33	5	3	10.0703	10.1167
210181	21	2002	32.1172	36.7013	0.390688	5.72	36.6793	1.00651	0.965684	672.959	139.609	2.66236	35.0306	67.0339	5.28923	1.58145	1	0	32.1172	52.3659	9.19628	0	36.7013	45.3333	32.3661		0.390688	6.51317	0	0	58.6763	48.4398	33	5	3	9.72008	9.74072
210181	21	2003	33.936	37.1681	0.390688	5.72	36.6793	1.00651	0.965684	672.959	139.609	2.66236	35.0306	67.0339	5.28923	1.58145	1	0	33.936	52.7391	5.71388	0	37.1681	52.0833	26.1538		0.390688	6.51317	0	0	55.8583	50.2655	32	5	2	10.0019	9.66609
210181	21	2004	39.1174	39.0244	0.390688	5.72	36.6793	1.00651	0.965684	672.959	139.609	2.66236	35.0306	67.0339	5.28923	1.58145	1	0	39.1174	41.0835	31.5222	0	39.0244	28.3784	55.102		0.390688	6.51317	0	0	28.995	29.4309	37	5	3	9.916	9.35184
210181	21	2005	39.418	39.7022	0.390688	5.72	36.6793	1.00651	0.965684	672.959	139.609	2.66236	35.0306	67.0339	5.28923	1.58145	1	0	39.418	45.0707	17.9346	0	39.7022	42.3529	35.1351		0.390688	6.51317	0	0	37.4627	40.4467	21	5	2	10.3689	9.78815
210181	21	2006	71.4138	49.8667	0.390688	5.72	36.6793	1.00651	0.965684	672.959	139.609	2.66236	35.0306	67.0339	5.28923	1.58145	1	0.0285839	71.3852	71.2081	71.8053	0.933333	48.9333	47.6886	52.5074		0.390688	6.51317	0	0	15.799	28	23	5	5	11.1872	9.80732
210181	21	2007	61.4421	28.2609	0.390688	5.72	36.6793	1.00651	0.965684	672.959	139.609	2.66236	35.0306	67.0339	5.28923	1.58145	1	0.0691255	61.373	59.3323	70.1435	0.543478	27.7174	23.1884	43.4783		0.390688	6.51317	0	0	11.353	13.587	18	2	3	13.0015	11.4977
210181	21	2008	58.0375	45.4545	0.390688	5.72	36.6793	1.00651	0.965684	672.959	139.609	2.66236	35.0306	67.0339	5.28923	1.58145	1	0	58.0375	54.0952	76.3309	0	45.4545	31.4685	61.9835		0.390688	6.51317	0	0	8.42839	14.0152	31	2	3	12.2588	10.6117
210181	21	2009	76.7696	52.4793	0.390688	5.72	36.6793	1.00651	0.965684	672.959	139.609	2.66236	35.0306	67.0339	5.28923	1.58145	1	0	76.7696	72.3827	91.6049	0	52.4793	29.0541	89.3617		0.390688	6.51317	0	0	2.71144	10.7438	30	2	2	12.4865	10.9399
210181	21	2010	55.7701	43.2432	0.390688	5.72	36.6793	1.00651	0.965684	672.959	139.609	2.66236	35.0306	67.0339	5.28923	1.58145	1	0	55.7701	48.2949	81.1561	0	43.2432	18.6813	82.4561		0.294939	6.51317	0	0	3.3906	9.45946	25	2	4	12.6515	10.9357
210181	21	2011	55.2729	46.4752	0.390688	5.72	36.6793	1.00651	0.965684	672.959	139.609	2.66236	35.0306	67.0339	5.28923	1.58145	1	0	55.2729	44.5855	86.4866	0	46.4752	21.3592	75.7062		0.294939	6.51317	0	0	3.25163	6.00522	38	2	4	12.8951	11.06
210181	21	2012	55.5499	38.1107	0.390688	5.72	36.6793	1.00651	0.965684	672.959	139.609	2.66236	35.0306	67.0339	5.28923	1.58145	1	0	55.5499	54.5035	57.6005	0	38.1107	25.1185	66.6667	0	0.294939	6.51317	0	0	2.20677	6.51466	27	2	2	13.505	12.7739
210181	21	2013	55.9958	36.6559	0.390688	5.72	36.6793	1.00651	0.965684	672.959	139.609	2.66236	35.0306	67.0339	5.28923	1.58145	1	0	55.9958	58.3811	51.5318	0	36.6559	27.1739	50.3937	0	0.294939	6.51317	0	0	0.955499	2.89389	20	2	2	13.6847	13.6604
210181	21	2014	49.1886	27.0588	0.390688	5.72	36.6793	1.00651	0.965684	672.959	139.609	2.66236	35.0306	67.0339	5.28923	1.58145	1	0	49.1886	57.1306	36.0946	0	27.0588	24.7619	29.3023	0	0.294939	6.51317	0	0	1.27944	3.76471	20	1	2	13.8334	13.927
210181	21	2015	48.0923	27.3869	0.390688	5.72	36.6793	1.00651	0.965684	672.959	139.609	2.66236	35.0306	67.0339	5.28923	1.58145	1	0	48.0923	44.3881	56.5064	0	27.3869	18.9516	41.3333	0	0.294939	6.51317	0	0	2.39374	5.02513	22	3	2	13.8425	13.639
210202	21	2000	12.116	18.4631	0.715336	3.49	45.8627	10.6333	0.923949	909.408	2.47092	14.1209	16.8959	13.0716	8.99985	4.05243	0	0.725486	11.3905	9.63567	20.3228	0.690469	17.7727	11.3367	28.5282		0.715336	6.81389	1	0	44.3539	37.0995	89	11	6	10.1735	12.4506
210202	21	2001	10.7397	20.1551	0.715336	3.49	45.8627	10.6333	0.923949	909.408	2.47092	14.1209	16.8959	13.0716	8.99985	4.05243	0	1.44829	9.29138	7.62848	19.7383	1.26023	18.8949	12.6291	30.8652		0.715336	6.81389	1	0	41.41	35.2747	91	12	6	9.87074	11.6349
210202	21	2002	11.6814	20.8698	0.715336	3.49	45.8627	10.6333	0.923949	909.408	2.47092	14.1209	16.8959	13.0716	8.99985	4.05243	0	1.38861	10.2928	8.617	21.4627	1.18429	19.6855	12.4474	32.1831		0.715336	6.81389	1	0	41.2842	35.1405	89	10	6	9.81739	10.4166
210202	21	2003	10.4709	20.0081	0.715336	3.49	45.8627	10.6333	0.923949	909.408	2.47092	14.1209	16.8959	13.0716	8.99985	4.05243	0	1.12404	9.34684	7.80787	17.6758	0.736626	19.2715	11.3752	31.4335		0.715336	6.81389	1	0	43.5588	36.258	90	10	6	9.83805	10.4024
210202	21	2004	12.8314	19.6903	0.715336	3.49	45.8627	10.6333	0.923949	909.408	2.47092	14.1209	16.8959	13.0716	8.99985	4.05243	0	1.48354	11.3479	10.6783	17.434	1.04892	18.6414	13.231	29.8941		0.715336	6.81389	1	0	26.8904	32.2237	84	10	6	9.95057	10.3963
210202	21	2005	11.0967	17.619	0.715336	3.49	45.8627	10.6333	0.923949	909.408	2.47092	14.1209	16.8959	13.0716	8.99985	4.05243	0	1.64403	9.45263	9.49207	14.7383	1.56614	16.0529	12.3678	26.5235		0.715336	6.81389	1	0	20.9194	31.3397	89	9	6	10.1158	10.3035
210202	21	2006	7.54136	13.889	0.715336	3.49	45.8627	10.6333	0.923949	909.408	2.47092	14.1209	16.8959	13.0716	8.99985	4.05243	0	1.14656	6.3948	8.19409	6.56297	0.990839	12.8982	10.1235	19.5083		0.715336	6.81389	1	0	19.5394	34.3529	79	9	6	10.3858	10.3392
210202	21	2007	12.8243	16.8016	0.715336	3.49	45.8627	10.6333	0.923949	909.408	2.47092	14.1209	16.8959	13.0716	8.99985	4.05243	0	0.364589	12.4598	15.0154	8.77443	1.29938	15.5022	12.8932	25.0813		0.715336	6.81389	1	0	18.8367	24.5249	83	2	5	11.4171	12.1998
210202	21	2008	10.9702	15.8631	0.715336	3.49	45.8627	10.6333	0.923949	909.408	2.47092	14.1209	16.8959	13.0716	8.99985	4.05243	0	0.238692	10.7315	10.452	12.3609	0.781557	15.0815	10.7174	25.792		0.715336	6.81389	1	0	24.381	23.7251	83	2	5	11.324	11.3666
210202	21	2009	9.17319	13.4582	0.715336	3.49	45.8627	10.6333	0.923949	909.408	2.47092	14.1209	16.8959	13.0716	8.99985	4.05243	0	0.39444	8.77876	11.8353	5.89979	0.713907	12.7443	9.46021	21.3162		0.715336	6.81389	1	0	17.9629	23.8363	81	2	5	11.4597	11.5391
210202	21	2010	9.15268	14.8915	0.715336	3.49	45.8627	10.6333	0.923949	909.408	2.47092	14.1209	16.8959	13.0716	8.99985	4.05243	0	1.05241	8.10027	9.8854	7.98211	3.06266	11.8289	11.6514	21.147		0.789333	6.81389	1	0	20.5151	24.4861	81	2	4	11.2859	11.1994
210202	21	2011	9.07615	14.4488	0.715336	3.49	45.8627	10.6333	0.923949	909.408	2.47092	14.1209	16.8959	13.0716	8.99985	4.05243	0	1.42818	7.64797	10.1427	7.30302	3.50195	10.9468	11.1863	20.542		0.789333	6.81389	1	0	20.3051	23.5538	82	2	6	11.5227	11.1064
210202	21	2012	6.38813	11.8347	0.715336	3.49	45.8627	10.6333	0.923949	909.408	2.47092	14.1209	16.8959	13.0716	8.99985	4.05243	0	1.44623	4.9419	7.69126	4.38108	3.18787	8.64683	8.57517	21.3158	0	0.789333	6.81389	1	0	14.1376	17.7507	81	2	2	11.4353	11.0302
210202	21	2013	7.28638	16.3488	0.715336	3.49	45.8627	10.6333	0.923949	909.408	2.47092	14.1209	16.8959	13.0716	8.99985	4.05243	0	2.16591	5.12048	10.0922	4.86691	4.5668	11.782	12.9332	22.2915	0	0.789333	6.81389	1	0	13.6156	22.867	82	2	2	11.4308	10.7995
210202	21	2014	6.57046	13.6177	0.715336	3.49	45.8627	10.6333	0.923949	909.408	2.47092	14.1209	16.8959	13.0716	8.99985	4.05243	0	1.78858	4.78187	10.7359	3.18994	3.77441	9.8433	10.8506	19.0001	0	0.789333	6.81389	1	0	12.5962	24.1357	80	1	2	11.4959	11.0553
210202	21	2015	5.2466	15.3988	0.715336	3.49	45.8627	10.6333	0.923949	909.408	2.47092	14.1209	16.8959	13.0716	8.99985	4.05243	0	1.65793	3.58867	7.96184	2.89956	4.76065	10.6381	12.626	20.6131	0	0.789333	6.81389	1	0	13.3776	24.5779	81	3	2	11.2296	10.9801
210203	21	2000	6.84889	17.6427	0.426835	3.32	39.2667	8.12957	0.923949	912.667	1.35003	11.3783	13.6515	8.82506	9.45006	4.13303	0	0.0454474	6.80344	3.82924	10.6133	1.13088	16.5118	11.7893	22.8557		0.426835	6.81747	1	0	22.0344	42.7851	73	8	6	9.92697	11.9758
210203	21	2001	8.97505	18.9734	0.426835	3.32	39.2667	8.12957	0.923949	912.667	1.35003	11.3783	13.6515	8.82506	9.45006	4.13303	0	0.567097	8.40796	4.8286	13.4114	0.45045	18.523	10.5192	26.9524		0.426835	6.81747	1	0	20.2008	36.2867	81	8	6	10.0673	12.4155
210203	21	2002	7.88014	18.2359	0.426835	3.32	39.2667	8.12957	0.923949	912.667	1.35003	11.3783	13.6515	8.82506	9.45006	4.13303	0	0.0745962	7.80554	4.31106	12.1973	0.0791229	18.1568	12.7179	23.8348		0.426835	6.81747	1	0	20.3722	34.1283	81	9	6	9.97284	10.5005
210203	21	2003	7.25632	15.5656	0.426835	3.32	39.2667	8.12957	0.923949	912.667	1.35003	11.3783	13.6515	8.82506	9.45006	4.13303	0	0.036631	7.21969	3.34372	11.9912	0.158675	15.4069	10.7487	19.5597		0.426835	6.81747	1	0	16.8364	36.8551	73	8	6	10.3335	10.3007
210203	21	2004	7.57134	18.7705	0.426835	3.32	39.2667	8.12957	0.923949	912.667	1.35003	11.3783	13.6515	8.82506	9.45006	4.13303	0	0.0631305	7.50821	3.95622	12.9383	0.192112	18.5784	13.915	23.1319		0.426835	6.81747	1	0	22.3867	37.7707	76	8	6	9.9211	10.4033
210203	21	2005	10.8313	16.0929	0.426835	3.32	39.2667	8.12957	0.923949	912.667	1.35003	11.3783	13.6515	8.82506	9.45006	4.13303	0	0.120851	10.7105	5.56189	15.8275	0.212571	15.8803	12.283	19.5455		0.426835	6.81747	1	0	21.1547	35.0075	72	8	6	10.4561	10.5815
210203	21	2006	5.65491	11.205	0.426835	3.32	39.2667	8.12957	0.923949	912.667	1.35003	11.3783	13.6515	8.82506	9.45006	4.13303	0	0.020616	5.63429	6.53619	5.02006	0.21831	10.9867	9.30017	12.8261		0.426835	6.81747	1	0	16.9547	39.0774	73	5	5	10.6432	10.8733
210203	21	2007	7.86115	12.3879	0.426835	3.32	39.2667	8.12957	0.923949	912.667	1.35003	11.3783	13.6515	8.82506	9.45006	4.13303	0	0.348708	7.51244	9.194	6.38667	0.346799	12.0411	11.5035	12.9268		0.426835	6.81747	1	0	22.0953	40.8182	86	2	6	12.2164	13.153
210203	21	2008	8.3574	11.9489	0.426835	3.32	39.2667	8.12957	0.923949	912.667	1.35003	11.3783	13.6515	8.82506	9.45006	4.13303	0	0.350963	8.00644	10.411	6.42004	0.402698	11.5462	10.2581	12.9151		0.426835	6.81747	1	0	19.9524	40.2427	89	2	6	12.5574	13.1711
210203	21	2009	8.39196	11.7591	0.426835	3.32	39.2667	8.12957	0.923949	912.667	1.35003	11.3783	13.6515	8.82506	9.45006	4.13303	0	0.316914	8.07504	8.64586	8.15626	0.473616	11.2855	9.27721	13.1587		0.426835	6.81747	1	0	18.6398	39.0134	90	2	6	12.4993	12.853
210203	21	2010	7.8372	11.061	0.426835	3.32	39.2667	8.12957	0.923949	912.667	1.35003	11.3783	13.6515	8.82506	9.45006	4.13303	0	0.379421	7.45778	8.81071	6.96743	0.719268	10.3417	8.80318	12.2342		0.40459	6.81747	1	0	19.0244	38.9329	88	2	6	12.6494	12.76
210203	21	2011	7.691	10.2177	0.426835	3.32	39.2667	8.12957	0.923949	912.667	1.35003	11.3783	13.6515	8.82506	9.45006	4.13303	0	0.512262	7.17874	8.15741	7.26538	0.608295	9.60936	7.87051	11.3796		0.40459	6.81747	1	0	17.8582	38.0291	91	2	6	12.8661	13.1179
210203	21	2012	8.06166	9.87732	0.426835	3.32	39.2667	8.12957	0.923949	912.667	1.35003	11.3783	13.6515	8.82506	9.45006	4.13303	0	0.5902	7.47146	11.7741	4.76733	0.555499	9.32182	6.91003	11.4929	0.675676	0.40459	6.81747	1	0	16.0535	37.0117	85	2	2	12.9341	13.0918
210203	21	2013	5.62452	8.54267	0.426835	3.32	39.2667	8.12957	0.923949	912.667	1.35003	11.3783	13.6515	8.82506	9.45006	4.13303	0	0.628793	4.99572	8.69115	3.049	0.785587	7.75708	6.7203	9.66004	0.675676	0.40459	6.81747	1	0	16.1988	36.5635	85	2	2	12.705	12.5236
210203	21	2014	6.13798	6.99313	0.426835	3.32	39.2667	8.12957	0.923949	912.667	1.35003	11.3783	13.6515	8.82506	9.45006	4.13303	0	0.729624	5.40836	9.53998	3.76666	0.650329	6.3428	6.10768	7.56753	0.649351	0.40459	6.81747	1	0	13.8318	37.8391	82	1	2	12.8835	13.3306
210203	21	2015	6.03531	7.07241	0.426835	3.32	39.2667	8.12957	0.923949	912.667	1.35003	11.3783	13.6515	8.82506	9.45006	4.13303	0	0.537188	5.49812	8.98482	3.63157	0.791376	6.28103	6.36897	7.53622	0.473934	0.40459	6.81747	1	0	14.6228	36.1334	81	3	2	12.7969	13.5231
210204	21	2000	3.91536	13.6948	0.384889	2.75	35.5778	6.93622	0.923949	916.324	3.88497	10.469	12.8833	6.92624	9.65353	4.12493	0	0.0790975	3.83626	1.24511	6.87034	0.0959693	13.5988	6.95959	16.5708		0.384889	6.82146	1	0	66.2815	53.1766	41	6	5	9.5957	8.86093
210204	21	2001	2.78715	12.7767	0.384889	2.75	35.5778	6.93622	0.923949	916.324	3.88497	10.469	12.8833	6.92624	9.65353	4.12493	0	0.000835291	2.78632	0.575319	5.34967	0.0084168	12.7683	4.03952	16.3389		0.384889	6.82146	1	0	54.8185	52.7733	42	7	5	9.38184	8.58999
210204	21	2002	2.44206	12.2385	0.384889	2.75	35.5778	6.93622	0.923949	916.324	3.88497	10.469	12.8833	6.92624	9.65353	4.12493	0	0.00860794	2.43345	1.20527	3.82204	0.0319877	12.2065	7.15461	13.7862		0.384889	6.82146	1	0	57.1838	53.6434	45	6	5	9.3605	8.88177
210204	21	2003	3.5173	9.05626	0.384889	2.75	35.5778	6.93622	0.923949	916.324	3.88497	10.469	12.8833	6.92624	9.65353	4.12493	0	0.607148	2.91016	1.23316	6.18788	0.418725	8.63754	7.56074	9.62694		0.384889	6.82146	1	0	47.365	51.8574	48	6	6	9.81987	8.99971
210204	21	2004	3.01989	6.56561	0.384889	2.75	35.5778	6.93622	0.923949	916.324	3.88497	10.469	12.8833	6.92624	9.65353	4.12493	0	0.0099175	3.00997	0.858409	5.6679	0.0170314	6.54858	4.17549	7.50178		0.384889	6.82146	1	0	43.5477	54.3175	46	5	5	9.87789	10.0683
210204	21	2005	2.8536	5.99832	0.384889	2.75	35.5778	6.93622	0.923949	916.324	3.88497	10.469	12.8833	6.92624	9.65353	4.12493	0	0	2.8536	1.55185	4.80105	0	5.99832	4.07463	6.84551		0.384889	6.82146	1	0	45.0815	53.0789	49	5	4	9.8191	9.29167
210204	21	2006	3.45571	7.31942	0.384889	2.75	35.5778	6.93622	0.923949	916.324	3.88497	10.469	12.8833	6.92624	9.65353	4.12493	0	0.473459	2.98225	2.10234	5.34206	0.978251	6.34117	8.17141	6.90328		0.384889	6.82146	1	0	41.2747	42.9208	52	6	4	10.2096	9.33018
210204	21	2007	11.3962	13.387	0.384889	2.75	35.5778	6.93622	0.923949	916.324	3.88497	10.469	12.8833	6.92624	9.65353	4.12493	0	0.213243	11.1829	12.7624	7.69007	2.04615	11.3409	10.5263	19.4181		0.384889	6.82146	1	0	30.1688	24.1837	68	2	4	10.9472	10.9328
210204	21	2008	8.1086	10.2406	0.384889	2.75	35.5778	6.93622	0.923949	916.324	3.88497	10.469	12.8833	6.92624	9.65353	4.12493	0	0.0900407	8.01856	10.1978	3.76855	0.750386	9.49018	8.92671	12.5303		0.384889	6.82146	1	0	28.8911	24.1448	57	2	5	11.2621	10.9068
210204	21	2009	8.56029	8.99957	0.384889	2.75	35.5778	6.93622	0.923949	916.324	3.88497	10.469	12.8833	6.92624	9.65353	4.12493	0	0.136247	8.42404	10.2088	5.62438	0.25652	8.74305	6.34697	13.0836		0.384889	6.82146	1	0	33.0031	25.4596	56	2	3	11.3121	11.2531
210204	21	2010	7.61144	11.3591	0.384889	2.75	35.5778	6.93622	0.923949	916.324	3.88497	10.469	12.8833	6.92624	9.65353	4.12493	0	0.612525	6.99892	7.15025	8.81234	1.34277	10.0163	7.41831	17.6916		0.544912	6.82146	1	0	26.8057	24.5146	55	2	4	11.0437	11.3384
210204	21	2011	12.054	9.63794	0.384889	2.75	35.5778	6.93622	0.923949	916.324	3.88497	10.469	12.8833	6.92624	9.65353	4.12493	0	5.06306	6.99092	9.36111	16.6308	1.13887	8.49907	6.75787	14.3627		0.544912	6.82146	1	0	25.5271	23.3384	56	2	6	11.9294	13.456
210204	21	2012	2.9826	5.57219	0.384889	2.75	35.5778	6.93622	0.923949	916.324	3.88497	10.469	12.8833	6.92624	9.65353	4.12493	0	0.202677	2.77992	2.5984	4.92948	0.744906	4.82728	3.04954	16.8061	0	0.544912	6.82146	1	0	9.75012	10.9618	59	2	2	11.0196	11.0348
210204	21	2013	4.3664	4.18983	0.384889	2.75	35.5778	6.93622	0.923949	916.324	3.88497	10.469	12.8833	6.92624	9.65353	4.12493	0	0.840603	3.5258	3.96978	5.61538	0.53614	3.65369	3.10982	10.0769	0	0.544912	6.82146	1	0	10.4289	9.62404	55	2	2	11.5874	12.2337
210204	21	2014	9.56689	10.6346	0.384889	2.75	35.5778	6.93622	0.923949	916.324	3.88497	10.469	12.8833	6.92624	9.65353	4.12493	0	1.83895	7.72793	10.763	7.30182	4.94951	5.68508	10.1034	12.0216	0	0.544912	6.82146	1	0	19.5045	19.0126	56	1	2	11.343	11.9992
210204	21	2015	11.5987	6.55712	0.384889	2.75	35.5778	6.93622	0.923949	916.324	3.88497	10.469	12.8833	6.92624	9.65353	4.12493	0	0.679985	10.9187	13.6188	6.32541	0.907668	5.64945	5.34204	8.78828	0	0.544912	6.82146	1	0	24.1065	22.0188	47	3	2	11.9054	11.7361
210211	21	2000	14.837	24.6014	0.348604	3.92	65.2505	9.39344	0.923949	916.19	6.82839	1.51675	6.39296	3.47308	7.37622	3.43124	0	0.258473	14.5785	6.76854	27.7833	0.197877	24.4035	8.84022	30.9893		0.348604	6.82131	1	0	42.0982	49.6214	56	5	6	9.67173	9.43519
210211	21	2001	16.4615	26.5811	0.348604	3.92	65.2505	9.39344	0.923949	916.19	6.82839	1.51675	6.39296	3.47308	7.37622	3.43124	0	1.43901	15.0225	8.21069	30.8529	0.468807	26.1123	9.97408	33.5479		0.348604	6.82131	1	0	40.8568	49.3504	61	5	6	9.67525	9.78596
210211	21	2002	17.3794	24.693	0.348604	3.92	65.2505	9.39344	0.923949	916.19	6.82839	1.51675	6.39296	3.47308	7.37622	3.43124	0	0.841113	16.5383	9.46866	30.7499	0.498937	24.194	11.6055	30.2998		0.348604	6.82131	1	0	40.445	51.0776	68	5	6	9.73603	9.30358
210211	21	2003	14.0782	19.9112	0.348604	3.92	65.2505	9.39344	0.923949	916.19	6.82839	1.51675	6.39296	3.47308	7.37622	3.43124	0	0.321187	13.757	8.01402	23.4784	0.341811	19.5694	10.4192	24.5454		0.348604	6.82131	1	0	43.1436	51.8746	63	7	6	9.82442	9.42308
210211	21	2004	10.9569	21.0474	0.348604	3.92	65.2505	9.39344	0.923949	916.19	6.82839	1.51675	6.39296	3.47308	7.37622	3.43124	0	0.287433	10.6695	7.11786	16.8681	0.339735	20.7077	12.4258	25.7823		0.348604	6.82131	1	0	43.3055	51.2723	67	7	6	9.57497	9.11669
210211	21	2005	10.4107	19.4453	0.348604	3.92	65.2505	9.39344	0.923949	916.19	6.82839	1.51675	6.39296	3.47308	7.37622	3.43124	0	0.414631	9.99611	8.23123	13.9686	0.255235	19.19	11.0109	24.4132		0.348604	6.82131	1	0	40.4204	50.105	69	7	6	9.71123	9.22275
210211	21	2006	9.49263	16.4852	0.348604	3.92	65.2505	9.39344	0.923949	916.19	6.82839	1.51675	6.39296	3.47308	7.37622	3.43124	0	0.123205	9.36943	4.16672	22.4908	0.151515	16.3337	9.26256	20.914		0.348604	6.82131	1	0	28.5519	49.6272	69	7	6	10.3004	9.46394
210211	21	2007	8.5085	16.9533	0.348604	3.92	65.2505	9.39344	0.923949	916.19	6.82839	1.51675	6.39296	3.47308	7.37622	3.43124	0	0.120578	8.38793	8.50889	8.50705	0.457558	16.4957	14.9812	18.7948		0.348604	6.82131	1	0	39.0844	42.0401	73	2	5	11.0066	10.9245
210211	21	2008	8.63624	15.8299	0.348604	3.92	65.2505	9.39344	0.923949	916.19	6.82839	1.51675	6.39296	3.47308	7.37622	3.43124	0	0.16135	8.47489	8.8458	7.96733	0.576613	15.2533	13.5114	18.0018		0.348604	6.82131	1	0	39.2923	41.0471	68	2	6	11.2135	10.7541
210211	21	2009	7.1593	13.9797	0.348604	3.92	65.2505	9.39344	0.923949	916.19	6.82839	1.51675	6.39296	3.47308	7.37622	3.43124	0	0.068257	7.09104	7.55446	6.27372	0.27637	13.7034	10.8603	16.9332		0.348604	6.82131	1	0	39.7418	39.782	65	2	6	11.1074	10.5085
210211	21	2010	7.03955	13.2623	0.348604	3.92	65.2505	9.39344	0.923949	916.19	6.82839	1.51675	6.39296	3.47308	7.37622	3.43124	0	0.137833	6.90172	8.59585	3.99198	0.280387	12.9819	10.2258	16.2954		0.497058	6.82131	1	0	36.7984	38.8827	69	2	5	11.4112	10.8994
210211	21	2011	7.04027	11.891	0.348604	3.92	65.2505	9.39344	0.923949	916.19	6.82839	1.51675	6.39296	3.47308	7.37622	3.43124	0	0.103823	6.93645	8.26948	4.73114	0.381966	11.5091	10.0026	13.6617		0.497058	6.82131	1	0	30.2722	37.3575	70	2	6	11.775	11.2033
210211	21	2012	6.4363	6.47566	0.348604	3.92	65.2505	9.39344	0.923949	916.19	6.82839	1.51675	6.39296	3.47308	7.37622	3.43124	0	0.0894826	6.34681	6.02412	7.77564	0.351201	6.12446	4.5422	11.7519	0	0.497058	6.82131	1	0	20.9061	19.6272	77	2	2	11.9487	11.2826
210211	21	2013	4.4402	5.26817	0.348604	3.92	65.2505	9.39344	0.923949	916.19	6.82839	1.51675	6.39296	3.47308	7.37622	3.43124	0	0.172967	4.26724	4.70653	2.99931	1.3041	3.96406	4.12498	10.6762	0	0.497058	6.82131	1	0	13.7011	12.2213	74	2	2	11.7144	11.1652
210211	21	2014	7.3273	7.82681	0.348604	3.92	65.2505	9.39344	0.923949	916.19	6.82839	1.51675	6.39296	3.47308	7.37622	3.43124	0	0.614658	6.71264	8.93026	3.45239	0.727995	7.09882	5.62573	11.5105	0	0.497058	6.82131	1	0	18.3243	25.2708	73	1	2	12.0792	11.6244
210211	21	2015	8.20605	10.0686	0.348604	3.92	65.2505	9.39344	0.923949	916.19	6.82839	1.51675	6.39296	3.47308	7.37622	3.43124	0	1.81101	6.39504	8.78792	7.30039	1.37201	8.69659	9.60272	10.5506	0	0.497058	6.82131	1	0	20.5495	28.7528	72	3	2	11.9836	11.1428
210212	21	2000	10.6045	10.9165	0.131699	4.19	62.2199	8.88418	0.923949	941.461	7.12263	1.7568	31.3705	27.6306	6.27926	2.49992	0	0	10.6045	3.58254	31.3818	0	10.9165	6.80581	14.2646		0.131699	6.84849	1	0	55.1639	59.9593	31	5	3	9.95943	9.59873
210212	21	2001	14.3116	24.573	0.131699	4.19	62.2199	8.88418	0.923949	941.461	7.12263	1.7568	31.3705	27.6306	6.27926	2.49992	0	0	14.3116	6.04327	25.0902	0	24.573	10.0639	32.8955		0.131699	6.84849	1	0	43.6942	54.1149	47	6	4	9.48752	11.8854
210212	21	2002	18.7611	28.17	0.131699	4.19	62.2199	8.88418	0.923949	941.461	7.12263	1.7568	31.3705	27.6306	6.27926	2.49992	0	0	18.7611	11.5663	34.4786	0	28.17	17.47	34.8193		0.131699	6.84849	1	0	45.7188	49.6878	64	8	4	9.2585	10.7761
210212	21	2003	24.4476	34.7838	0.131699	4.19	62.2199	8.88418	0.923949	941.461	7.12263	1.7568	31.3705	27.6306	6.27926	2.49992	0	0.0800536	24.3676	15.2987	33.8765	0.0869499	34.6968	22.5679	42.3969		0.131699	6.84849	1	0	34.1357	42.4883	78	9	6	9.59142	9.75522
210212	21	2004	15.7527	31.4987	0.131699	4.19	62.2199	8.88418	0.923949	941.461	7.12263	1.7568	31.3705	27.6306	6.27926	2.49992	0	0.560168	15.1926	15.9283	15.4861	0.420857	31.0778	20.1232	41.6039		0.131699	6.84849	1	0	33.0816	38.0028	78	9	6	9.29699	9.19829
210212	21	2005	10.3372	24.0255	0.131699	4.19	62.2199	8.88418	0.923949	941.461	7.12263	1.7568	31.3705	27.6306	6.27926	2.49992	0	0.400282	9.93688	10.6615	9.84484	0.156372	23.8691	19.1972	29.0913		0.131699	6.84849	1	0	40.9873	41.1426	74	9	6	9.43165	9.37437
210212	21	2006	16.1427	30.3412	0.131699	4.19	62.2199	8.88418	0.923949	941.461	7.12263	1.7568	31.3705	27.6306	6.27926	2.49992	0	0.125629	16.0171	16.4817	15.6964	0.380156	29.9611	20.874	41.9614		0.131699	6.84849	1	0	27.8747	36.2724	82	8	6	9.87954	9.50778
210212	21	2007	2.2744	8.8917	0.131699	4.19	62.2199	8.88418	0.923949	941.461	7.12263	1.7568	31.3705	27.6306	6.27926	2.49992	0	0.0489511	2.22544	3.0366	1.09228	1.43279	7.45891	10.9302	6.46353		0.131699	6.84849	1	0	64.1317	41.5086	49	2	4	11.1738	10.4343
210212	21	2008	3.08022	11.7427	0.131699	4.19	62.2199	8.88418	0.923949	941.461	7.12263	1.7568	31.3705	27.6306	6.27926	2.49992	0	0.340411	2.73981	3.10002	3.05303	1.74891	9.99375	12.8222	10.7273		0.131699	6.84849	1	0	64.7614	36.2274	52	2	5	11.471	10.7762
210212	21	2009	2.51822	10.7369	0.131699	4.19	62.2199	8.88418	0.923949	941.461	7.12263	1.7568	31.3705	27.6306	6.27926	2.49992	0	0.272726	2.2455	0.730999	7.37853	2.66756	8.06936	12.3129	9.22171		0.131699	6.84849	1	0	49.0019	39.8466	47	2	5	12.0836	12.4193
210212	21	2010	5.9141	15.4604	0.131699	4.19	62.2199	8.88418	0.923949	941.461	7.12263	1.7568	31.3705	27.6306	6.27926	2.49992	0	1.4731	4.441	2.78722	12.89	9.37764	6.08279	21.1432	9.60549		0.256487	6.84849	1	0	50.9126	37.7358	68	2	4	12.2269	12.2523
210212	21	2011	7.72817	12.6829	0.131699	4.19	62.2199	8.88418	0.923949	941.461	7.12263	1.7568	31.3705	27.6306	6.27926	2.49992	0	1.71935	6.00882	3.17846	14.0916	5.88235	6.80057	15.7767	9.90746		0.256487	6.84849	1	0	69.0366	35.0646	59	2	5	12.6688	12.7758
210212	21	2012	7.21548	10.4515	0.131699	4.19	62.2199	8.88418	0.923949	941.461	7.12263	1.7568	31.3705	27.6306	6.27926	2.49992	0	1.03099	6.18449	1.99768	16.6581	4.96383	5.48765	11.7614	9.42641	0	0.256487	6.84849	1	0	52.8907	33.9486	66	2	2	12.7657	12.8951
210212	21	2013	4.06838	3.27293	0.131699	4.19	62.2199	8.88418	0.923949	941.461	7.12263	1.7568	31.3705	27.6306	6.27926	2.49992	0	0.121613	3.94676	1.23243	14.1187	0.546849	2.72609	1.84377	9.9353	0	0.256487	6.84849	1	0	46.2612	12.1286	59	2	2	12.4082	12.4648
210212	21	2014	5.07103	12.9222	0.131699	4.19	62.2199	8.88418	0.923949	941.461	7.12263	1.7568	31.3705	27.6306	6.27926	2.49992	0	0.326624	4.74441	3.60339	9.21139	0.772753	12.1494	13.5709	11.8345	0	0.256487	6.84849	1	0	40.377	25.0572	66	1	2	11.9042	11.5817
210212	21	2015	3.00378	9.77995	0.131699	4.19	62.2199	8.88418	0.923949	941.461	7.12263	1.7568	31.3705	27.6306	6.27926	2.49992	0	0.298022	2.70576	2.48977	4.42567	1.48922	8.29073	11.7768	8.24823	0	0.256487	6.84849	1	0	44.8045	35.5412	55	3	2	12.0024	11.2812
210213	21	2000	8.33182	10.4586	0.388079	3.6	48.2818	6.78188	0.95198	875.582	16.7614	0.0737836	18.1988	38.9516	6.37555	2.49527	0	0.16625	8.16557	8.06595	8.55789	0.0215661	10.437	8.03787	11.027		0.388079	6.77603	1	0	46.2511	72.0898	72	7	6	10.7375	11.4693
210213	21	2001	9.54047	11.4828	0.388079	3.6	48.2818	6.78188	0.95198	875.582	16.7614	0.0737836	18.1988	38.9516	6.37555	2.49527	0	0.0762396	9.46423	9.66827	9.42929	0.0330606	11.4497	8.33007	12.2538		0.388079	6.77603	1	0	49.7397	71.5748	69	9	6	10.6586	11.6036
210213	21	2002	7.90252	11.6837	0.388079	3.6	48.2818	6.78188	0.95198	875.582	16.7614	0.0737836	18.1988	38.9516	6.37555	2.49527	0	0.0213025	7.88121	6.98668	8.73869	0.0306011	11.6531	10.2951	12.0441		0.388079	6.77603	1	0	49.6265	70.561	76	9	6	10.4687	11.4624
210213	21	2003	7.2506	11.0034	0.388079	3.6	48.2818	6.78188	0.95198	875.582	16.7614	0.0737836	18.1988	38.9516	6.37555	2.49527	0	0.100738	7.14986	5.85242	8.5256	0.0195397	10.9839	10.0629	11.271		0.388079	6.77603	1	0	45.6417	70.0424	76	9	6	10.4796	11.8599
210213	21	2004	8.99753	11.9838	0.388079	3.6	48.2818	6.78188	0.95198	875.582	16.7614	0.0737836	18.1988	38.9516	6.37555	2.49527	0	0.153972	8.84356	8.23814	9.59204	0.0274097	11.9564	11.2998	12.1917		0.388079	6.77603	1	0	38.6669	66.4864	74	9	6	10.7483	11.8686
210213	21	2005	9.16663	11.0938	0.388079	3.6	48.2818	6.78188	0.95198	875.582	16.7614	0.0737836	18.1988	38.9516	6.37555	2.49527	0	0.172818	8.99381	8.9029	9.3953	0.0306244	11.0632	9.52281	11.608		0.388079	6.77603	1	0	33.5245	65.1521	78	9	6	10.9904	11.9569
210213	21	2006	8.97378	11.4036	0.388079	3.6	48.2818	6.78188	0.95198	875.582	16.7614	0.0737836	18.1988	38.9516	6.37555	2.49527	0	0.178859	8.79492	9.53772	8.46082	0.0426368	11.361	9.86355	12.0202		0.388079	6.77603	1	0	30.6467	61.742	78	10	6	10.9993	12.0983
210213	21	2007	15.6524	20.9375	0.388079	3.6	48.2818	6.78188	0.95198	875.582	16.7614	0.0737836	18.1988	38.9516	6.37555	2.49527	0	0.125705	15.5267	11.4043	20.8892	0.178755	20.7587	20.6835	21.0769		0.388079	6.77603	1	0	37.7324	46.7775	72	2	5	11.8153	11.0332
210213	21	2008	15.4485	20.9894	0.388079	3.6	48.2818	6.78188	0.95198	875.582	16.7614	0.0737836	18.1988	38.9516	6.37555	2.49527	0	0.0909474	15.3575	11.3082	20.8462	0.306974	20.6824	18.6757	22.3087		0.388079	6.77603	1	0	35.2007	44.2362	75	2	5	12.0548	11.2215
210213	21	2009	14.5405	17.2166	0.388079	3.6	48.2818	6.78188	0.95198	875.582	16.7614	0.0737836	18.1988	38.9516	6.37555	2.49527	0	0.161066	14.3795	9.94341	19.5185	0.23972	16.9769	14.1353	19.1522		0.388079	6.77603	1	0	37.2984	42.8933	75	2	6	12.1387	11.5911
210213	21	2010	11.4499	15.5154	0.388079	3.6	48.2818	6.78188	0.95198	875.582	16.7614	0.0737836	18.1988	38.9516	6.37555	2.49527	0	0.148814	11.3011	6.7543	17.3041	0.609825	14.9056	13.1712	16.8707		0.63694	6.77603	1	0	39.3367	42.817	82	2	5	12.222	11.4002
210213	21	2011	13.6461	17.8542	0.388079	3.6	48.2818	6.78188	0.95198	875.582	16.7614	0.0737836	18.1988	38.9516	6.37555	2.49527	0	0.311774	13.3343	10.1472	17.4433	0.513712	17.3405	14.4045	19.8259		0.63694	6.77603	1	0	36.2601	41.1532	80	2	6	12.326	11.3564
210213	21	2012	10.9482	14.5687	0.388079	3.6	48.2818	6.78188	0.95198	875.582	16.7614	0.0737836	18.1988	38.9516	6.37555	2.49527	0	0.300276	10.6479	8.94097	13.3955	0.914708	13.654	9.83398	19.1651	0	0.63694	6.77603	1	0	28.7872	32.7619	82	2	2	12.0801	11.2062
210213	21	2013	9.03434	8.00431	0.388079	3.6	48.2818	6.78188	0.95198	875.582	16.7614	0.0737836	18.1988	38.9516	6.37555	2.49527	0	0.171449	8.86289	6.62311	12.5522	0.286449	7.71786	3.81884	19.982	0	0.63694	6.77603	1	0	22.0499	16.8548	83	2	2	12.0957	11.3198
210213	21	2014	11.0071	16.7042	0.388079	3.6	48.2818	6.78188	0.95198	875.582	16.7614	0.0737836	18.1988	38.9516	6.37555	2.49527	0	0.1805	10.8266	9.5322	12.0421	0.513712	16.1905	13.6577	18.8567	0	0.63694	6.77603	1	0	26.629	37.436	81	1	2	12.0462	11.6762
210213	21	2015	13.758	18.2017	0.388079	3.6	48.2818	6.78188	0.95198	875.582	16.7614	0.0737836	18.1988	38.9516	6.37555	2.49527	0	0.186146	13.5719	12.2688	14.8033	0.725327	17.4764	15.8372	19.7285	0	0.63694	6.77603	1	0	23.0715	37.5932	86	3	2	12.3278	12.1915
210224	21	2000	11.7596	40	0.0442069	8.05	33.7266	11.9331	0.965	843.404	15.0683	21.9587	54.2313	73.2394	6.71624	1.04441	0	0	11.7596	13.8875	2.39234	0	40	38.2353	43.75		0.0442069	6.73863	1	0	26.8903	34	9	1	2	8.97018	9.29783
210224	21	2001	0	0	0.0442069	8.05	33.7266	11.9331	0.965	843.404	15.0683	21.9587	54.2313	73.2394	6.71624	1.04441	0	0	0	0	0	0	0	0	0		0.0442069	6.73863	1	0	14.0113	27.6596	0	0	0	0	0
210224	21	2002	0	0	0.0442069	8.05	33.7266	11.9331	0.965	843.404	15.0683	21.9587	54.2313	73.2394	6.71624	1.04441	0	0	0	0	0	0	0	0	0		0.0442069	6.73863	1	0	100	100	0	0	0	0	0
210224	21	2003	0	0	0.0442069	8.05	33.7266	11.9331	0.965	843.404	15.0683	21.9587	54.2313	73.2394	6.71624	1.04441	0	0	0	0	0	0	0	0	0		0.0442069	6.73863	1	0	34.3726	93.3333	0	0	0	0	0
210224	21	2004	0	0	0.0442069	8.05	33.7266	11.9331	0.965	843.404	15.0683	21.9587	54.2313	73.2394	6.71624	1.04441	0	0	0	0	0	0	0	0	0		0.0442069	6.73863	1	0	19.2655	25.9259	0	0	0	0	0
210224	21	2005	0.283295	1.31579	0.0442069	8.05	33.7266	11.9331	0.965	843.404	15.0683	21.9587	54.2313	73.2394	6.71624	1.04441	0	0	0.283295	0.283536	0	0	1.31579	1.38889	0		0.0442069	6.73863	1	0	6.88587	23.6842	1	1	1	10.2112	9.25923
210224	21	2006	0	0	0.0442069	8.05	33.7266	11.9331	0.965	843.404	15.0683	21.9587	54.2313	73.2394	6.71624	1.04441	0	0	0	0	0	0	0	0	0		0.0442069	6.73863	1	0	70.402	93.75	0	0	0	0	0
210224	21	2007	11.6242	6	0.0442069	8.05	33.7266	11.9331	0.965	843.404	15.0683	21.9587	54.2313	73.2394	6.71624	1.04441	0	0	11.6242	11.1671	15.1287	0	6	4.65116	14.2857		0.0442069	6.73863	1	0	0	0	3	1	2	12.5502	12.0069
210224	21	2008	9.56439	20.8333	0.0442069	8.05	33.7266	11.9331	0.965	843.404	15.0683	21.9587	54.2313	73.2394	6.71624	1.04441	0	0	9.56439	1.0855	61.98	0	20.8333	18.75	25		0.0442069	6.73863	1	0	0.788936	16.6667	3	1	2	11.2204	13.508
210224	21	2009	35.81	20.6897	0.0442069	8.05	33.7266	11.9331	0.965	843.404	15.0683	21.9587	54.2313	73.2394	6.71624	1.04441	0	0	35.81	11.3136	84.913	0	20.6897	15.7895	30		0.0442069	6.73863	1	0	22.0394	27.5862	5	1	1	12.3852	14.8546
210224	21	2010	31.8789	17.9487	0.0442069	8.05	33.7266	11.9331	0.965	843.404	15.0683	21.9587	54.2313	73.2394	6.71624	1.04441	0	0	31.8789	4.47281	84.1318	0	17.9487	12.5	26.6667		0.0333543	6.73863	1	0	34.1962	48.7179	6	2	3	12.0361	13.9449
210224	21	2011	18.6304	22.2222	0.0442069	8.05	33.7266	11.9331	0.965	843.404	15.0683	21.9587	54.2313	73.2394	6.71624	1.04441	0	0	18.6304	8.64145	75.3034	0	22.2222	20	28.5714		0.0333543	6.73863	1	0	74.8858	59.2593	4	2	3	13.1526	14.2012
210224	21	2012	18.5436	16.129	0.0442069	8.05	33.7266	11.9331	0.965	843.404	15.0683	21.9587	54.2313	73.2394	6.71624	1.04441	0	0	18.5436	7.11515	39.7774	0	16.129	15	18.1818	0	0.0333543	6.73863	1	0	61.0693	32.2581	4	2	1	12.089	13.3447
210224	21	2013	16.8194	15	0.0442069	8.05	33.7266	11.9331	0.965	843.404	15.0683	21.9587	54.2313	73.2394	6.71624	1.04441	0	0	16.8194	20.9454	3.73804	0	15	11.7647	33.3333	0	0.0333543	6.73863	1	0	62.3313	40	2	2	1	12.9093	10.8208
210224	21	2014	4.78031	14.2857	0.0442069	8.05	33.7266	11.9331	0.965	843.404	15.0683	21.9587	54.2313	73.2394	6.71624	1.04441	0	0	4.78031	5.43858	3.15028	0	14.2857	9.52381	28.5714	0	0.0333543	6.73863	1	0	42.2614	39.2857	3	1	1	12.0458	10.377
210224	21	2015	19.9516	5.88235	0.0442069	8.05	33.7266	11.9331	0.965	843.404	15.0683	21.9587	54.2313	73.2394	6.71624	1.04441	0	0	19.9516	20.2916	17.0117	0	5.88235	4.08163	50	0	0.0333543	6.73863	1	0	49.9222	11.7647	2	2	1	13.0551	11.2643
210281	21	2000	18.8425	35.3644	0.0322154	6.7	66.1446	6.90257	0.942109	855.85	22.279	4.65046	11.2568	83.0253	5.51344	1.13416	0	0.105294	18.7372	13.3366	27.4065	0.184644	35.1798	16.9831	43.2381		0.0322154	6.75326	1	0	49.9763	48.1766	64	7	5	9.83996	9.40266
210281	21	2001	17.1026	35.3408	0.0322154	6.7	66.1446	6.90257	0.942109	855.85	22.279	4.65046	11.2568	83.0253	5.51344	1.13416	0	0.0425015	17.0601	13.6647	23.0744	0.148356	35.1925	15.8196	43.7615		0.0322154	6.75326	1	0	50.7626	48.6808	63	6	5	9.59396	8.90627
210281	21	2002	16.0103	36.8621	0.0322154	6.7	66.1446	6.90257	0.942109	855.85	22.279	4.65046	11.2568	83.0253	5.51344	1.13416	0	0.0314169	15.9789	12.3665	23.0277	0.14016	36.7219	20.0941	44.5917		0.0322154	6.75326	1	0	51.0621	47.238	63	6	5	9.48451	9.09952
210281	21	2003	18.8319	35.486	0.0322154	6.7	66.1446	6.90257	0.942109	855.85	22.279	4.65046	11.2568	83.0253	5.51344	1.13416	0	0.0174486	18.8144	14.1618	28.1225	0.0533377	35.4327	19.8628	43.148		0.0322154	6.75326	1	0	46.8568	46.9577	68	6	5	9.69743	9.35854
210281	21	2004	13.7042	30.5579	0.0322154	6.7	66.1446	6.90257	0.942109	855.85	22.279	4.65046	11.2568	83.0253	5.51344	1.13416	0	0.0412352	13.6629	10.6204	20.8694	0.0816006	30.4763	20.2573	36.515		0.0322154	6.75326	1	0	47.2782	48.7246	71	6	5	9.59734	9.0713
210281	21	2005	15.9889	27.9264	0.0322154	6.7	66.1446	6.90257	0.942109	855.85	22.279	4.65046	11.2568	83.0253	5.51344	1.13416	0	0.0207828	15.9681	13.9039	21.7649	0.0569055	27.8695	17.868	34.6722		0.0322154	6.75326	1	0	43.9414	47.6014	72	6	6	9.96135	9.1217
210281	21	2006	16.654	29.2295	0.0322154	6.7	66.1446	6.90257	0.942109	855.85	22.279	4.65046	11.2568	83.0253	5.51344	1.13416	0	0.00111348	16.6529	15.1556	20.6537	0.00808898	29.2214	17.2609	38.5107		0.0322154	6.75326	1	0	40.1482	40.0445	61	6	5	10.0673	9.01189
210281	21	2007	8.97151	20.7373	0.0322154	6.7	66.1446	6.90257	0.942109	855.85	22.279	4.65046	11.2568	83.0253	5.51344	1.13416	0	0.061687	8.90982	5.87445	18.7346	0.0418936	20.6954	12.8727	31.4229		0.0322154	6.75326	1	0	31.0009	27.4822	41	2	4	10.8274	9.97309
210281	21	2008	12.2893	27.9988	0.0322154	6.7	66.1446	6.90257	0.942109	855.85	22.279	4.65046	11.2568	83.0253	5.51344	1.13416	0	0.0500143	12.2393	5.9477	36.4167	0.0305998	27.9682	11.7305	46.119		0.0322154	6.75326	1	0	30.0883	22.1542	55	2	4	10.82	9.36992
210281	21	2009	11.2756	27.1605	0.0322154	6.7	66.1446	6.90257	0.942109	855.85	22.279	4.65046	11.2568	83.0253	5.51344	1.13416	0	0.0844235	11.1912	7.06913	22.4742	0.0649773	27.0955	12.2363	44.6089		0.0322154	6.75326	1	0	31.0853	24.7563	53	2	6	10.6008	9.1576
210281	21	2010	12.7727	29.6636	0.0322154	6.7	66.1446	6.90257	0.942109	855.85	22.279	4.65046	11.2568	83.0253	5.51344	1.13416	0	0.0128439	12.7599	5.3075	38.5372	0.030581	29.633	12.0284	52.0472		0.0678202	6.75326	1	0	24.4851	23.0887	52	2	4	10.9606	9.28538
210281	21	2011	19.7814	28.4618	0.0322154	6.7	66.1446	6.90257	0.942109	855.85	22.279	4.65046	11.2568	83.0253	5.51344	1.13416	0	0.00835139	19.773	5.72645	48.8298	0.0274198	28.4343	10.4697	51.4036		0.0678202	6.75326	1	0	17.8348	20.7294	55	2	5	11.8064	11.3896
210281	21	2012	29.3455	23.2203	0.0322154	6.7	66.1446	6.90257	0.942109	855.85	22.279	4.65046	11.2568	83.0253	5.51344	1.13416	0	0	29.3455	6.63443	44.1373	0	23.2203	11.6509	40.7287	0	0.0678202	6.75326	1	0	18.7232	20.4763	52	2	2	12.9249	12.4417
210281	21	2013	49.0621	21.7976	0.0322154	6.7	66.1446	6.90257	0.942109	855.85	22.279	4.65046	11.2568	83.0253	5.51344	1.13416	0	0.00587693	49.0562	6.02336	61.1656	0.0597193	21.7378	12.5962	36.8794	0	0.0678202	6.75326	1	0	28.1409	22.126	57	2	2	14.4013	13.9503
210281	21	2014	45.7604	18.301	0.0322154	6.7	66.1446	6.90257	0.942109	855.85	22.279	4.65046	11.2568	83.0253	5.51344	1.13416	0	0.0217596	45.7387	5.9373	60.3622	0.0485437	18.2524	10.1765	33.1503	0	0.0678202	6.75326	1	0	17.4349	23.6408	58	1	2	14.245	14.0058
210281	21	2015	49.2836	15.2924	0.0322154	6.7	66.1446	6.90257	0.942109	855.85	22.279	4.65046	11.2568	83.0253	5.51344	1.13416	0	0.0581679	49.2254	4.87406	66.6169	0.049975	15.2424	9.3669	27.5942	0	0.0678202	6.75326	1	0	11.7642	20.6397	51	3	2	14.623	14.8035
210282	21	2000	16.8404	35.8693	0.0332522	8.35	88.8653	6.65936	0.94371	823.309	27.4236	18.2792	32.5478	94.92	5.58674	1.01643	0	0.0944809	16.7459	6.05407	29.2094	0.103711	35.7656	11.2594	41.1855		0.0332522	6.71455	1	0	65.106	56.456	42	6	5	9.11448	8.39675
210282	21	2001	17.8137	34.7867	0.0332522	8.35	88.8653	6.65936	0.94371	823.309	27.4236	18.2792	32.5478	94.92	5.58674	1.01643	0	0.00760153	17.8061	8.57983	30.1115	0.0338524	34.7529	13.3095	39.7996		0.0332522	6.71455	1	0	63.1219	56.1002	43	5	5	9.2077	8.47036
210282	21	2002	17.4855	34.8968	0.0332522	8.35	88.8653	6.65936	0.94371	823.309	27.4236	18.2792	32.5478	94.92	5.58674	1.01643	0	0.0164664	17.469	9.39009	30.5939	0.0129752	34.8839	18.1977	39.6943		0.0332522	6.71455	1	0	61.5304	54.5154	40	5	5	9.08987	8.63625
210282	21	2003	14.0959	30.2365	0.0332522	8.35	88.8653	6.65936	0.94371	823.309	27.4236	18.2792	32.5478	94.92	5.58674	1.01643	0	0	14.0959	8.7273	20.5668	0	30.2365	18.2208	34.0572		0.0332522	6.71455	1	0	54.5701	57.7431	41	6	4	9.21735	8.77282
210282	21	2004	14.4279	30.6348	0.0332522	8.35	88.8653	6.65936	0.94371	823.309	27.4236	18.2792	32.5478	94.92	5.58674	1.01643	0	0.0514714	14.3765	8.1306	25.2169	0.0251724	30.6097	19.7812	34.7754		0.0332522	6.71455	1	0	60.2884	56.0791	46	6	4	9.21551	8.7155
210282	21	2005	15.3438	27.0853	0.0332522	8.35	88.8653	6.65936	0.94371	823.309	27.4236	18.2792	32.5478	94.92	5.58674	1.01643	0	0.0897342	15.254	9.39206	27.7391	0.102614	26.9827	17.2732	31.4423		0.0332522	6.71455	1	0	57.2319	57.9575	48	6	5	9.518	9.08233
210282	21	2006	15.463	25.9181	0.0332522	8.35	88.8653	6.65936	0.94371	823.309	27.4236	18.2792	32.5478	94.92	5.58674	1.01643	0	0.17598	15.287	8.8711	29.1906	0.0935673	25.8246	16.3485	30.1929		0.0332522	6.71455	1	0	47.1915	53.1134	47	7	5	9.67862	8.84484
210282	21	2007	18.8687	37.1699	0.0332522	8.35	88.8653	6.65936	0.94371	823.309	27.4236	18.2792	32.5478	94.92	5.58674	1.01643	0	0.122305	18.7464	13.0918	37.6955	0.0996512	37.0703	26.4928	45.2163		0.0332522	6.71455	1	0	41.9249	31.714	45	2	4	10.9477	9.97268
210282	21	2008	18.3369	34.427	0.0332522	8.35	88.8653	6.65936	0.94371	823.309	27.4236	18.2792	32.5478	94.92	5.58674	1.01643	0	0.0305434	18.3063	14.1076	33.4445	0.0713267	34.3557	24.0887	42.888		0.0332522	6.71455	1	0	40.2265	29.9572	42	2	5	11.1822	10.0077
210282	21	2009	13.2599	28.9086	0.0332522	8.35	88.8653	6.65936	0.94371	823.309	27.4236	18.2792	32.5478	94.92	5.58674	1.01643	0	0.021729	13.2382	10.0347	26.6261	0.0804505	28.8281	17.0166	40.1251		0.0332522	6.71455	1	0	41.8646	32.5825	40	2	4	11.0639	9.97667
210282	21	2010	13.8336	27.6739	0.0332522	8.35	88.8653	6.65936	0.94371	823.309	27.4236	18.2792	32.5478	94.92	5.58674	1.01643	0	0.00462271	13.829	10.7763	25.4556	0.0239808	27.6499	16.9103	38.102		0.0295455	6.71455	1	0	41.3965	33.2374	43	2	4	11.1084	9.92681
210282	21	2011	12.1906	25.3461	0.0332522	8.35	88.8653	6.65936	0.94371	823.309	27.4236	18.2792	32.5478	94.92	5.58674	1.01643	0	0.0371625	12.1535	10.5789	18.1005	0.119332	25.2267	12.8502	37.5472		0.0295455	6.71455	1	0	44.2299	32.5537	37	2	5	11.2105	9.53305
210282	21	2012	11.1654	26.4901	0.0332522	8.35	88.8653	6.65936	0.94371	823.309	27.4236	18.2792	32.5478	94.92	5.58674	1.01643	0	0.0595188	11.1059	10.1028	15.581	0.388216	26.1019	13.5965	40.4955	0	0.0295455	6.71455	1	0	47.9578	32.8614	40	2	2	11.1864	9.40223
210282	21	2013	10.8699	28.1504	0.0332522	8.35	88.8653	6.65936	0.94371	823.309	27.4236	18.2792	32.5478	94.92	5.58674	1.01643	0	0.175349	10.6946	9.59649	16.5373	1.04433	27.1061	14.7236	41.5584	0	0.0295455	6.71455	1	0	44.7094	32.4437	37	2	2	11.1453	9.34078
210282	21	2014	10.089	21.6854	0.0332522	8.35	88.8653	6.65936	0.94371	823.309	27.4236	18.2792	32.5478	94.92	5.58674	1.01643	0	0.337583	9.75139	9.29858	13.9867	0.399564	21.2859	12.3288	31.1859	0	0.0295455	6.71455	1	0	39.3166	36.6328	39	1	2	11.1643	9.26966
210282	21	2015	12.24	21.5669	0.0332522	8.35	88.8653	6.65936	0.94371	823.309	27.4236	18.2792	32.5478	94.92	5.58674	1.01643	0	0.319738	11.9202	11.0522	18.5183	0.408954	21.158	10.522	33.7099	0	0.0295455	6.71455	1	0	38.6948	32.6733	40	3	2	11.3617	9.2872
210283	21	2000	6.05927	38.5285	0.0343687	10.45	107.116	10.2258	0.955371	761.386	22.7993	15.5547	83.1164	153.947	5.36425	0.786963	0	0.147504	5.91176	5.45191	6.90859	0.118671	38.4098	17.027	55.3597		0.0343687	6.63645	1	0	38.3419	33.8608	28	6	5	9.29294	8.92133
210283	21	2001	10.6013	40.9371	0.0343687	10.45	107.116	10.2258	0.955371	761.386	22.7993	15.5547	83.1164	153.947	5.36425	0.786963	0	0.0215379	10.5798	8.93607	14.0209	0.239398	40.6977	23.2456	56.491		0.0343687	6.63645	1	0	41.1269	31.6689	30	6	5	9.70654	9.27884
210283	21	2002	9.7312	43.6809	0.0343687	10.45	107.116	10.2258	0.955371	761.386	22.7993	15.5547	83.1164	153.947	5.36425	0.786963	0	0.160858	9.57034	7.97347	13.0974	0.234663	43.4462	21.2481	62.1258		0.0343687	6.63645	1	0	36.6898	28.5283	30	6	4	9.51533	9.09746
210283	21	2003	9.65673	40.6471	0.0343687	10.45	107.116	10.2258	0.955371	761.386	22.7993	15.5547	83.1164	153.947	5.36425	0.786963	0	0.14448	9.51225	9.49986	9.93286	0.190321	40.4568	23.9714	54.6227		0.0343687	6.63645	1	0	24.3271	29.8532	28	6	4	9.59048	9.17971
210283	21	2004	8.90441	48.5495	0.0343687	10.45	107.116	10.2258	0.955371	761.386	22.7993	15.5547	83.1164	153.947	5.36425	0.786963	0	0.114824	8.78959	7.56939	11.9898	0.255973	48.2935	28.5714	65.8702		0.0343687	6.63645	1	0	24.6704	28.5623	36	5	4	9.21698	9.22062
210283	21	2005	5.87802	41.135	0.0343687	10.45	107.116	10.2258	0.955371	761.386	22.7993	15.5547	83.1164	153.947	5.36425	0.786963	0	0.0198099	5.85821	4.95569	8.05104	0.117417	41.0176	23.0004	58.6831		0.0343687	6.63645	1	0	19.9246	30.5675	35	5	5	9.26963	8.54999
210283	21	2006	5.6641	32.7616	0.0343687	10.45	107.116	10.2258	0.955371	761.386	22.7993	15.5547	83.1164	153.947	5.36425	0.786963	0	0	5.6641	5.15148	7.08662	0	32.7616	19.8441	44.3518		0.0343687	6.63645	1	0	20.3808	34.7179	39	5	2	9.56751	8.99633
210283	21	2007	6.93579	27.5402	0.0343687	10.45	107.116	10.2258	0.955371	761.386	22.7993	15.5547	83.1164	153.947	5.36425	0.786963	0	0.0211521	6.91464	6.50512	7.82201	0.091954	27.4483	19.532	35.9023		0.0343687	6.63645	1	0	22.4258	34.5287	37	2	3	10.9489	10.3628
210283	21	2008	6.5366	26.6831	0.0343687	10.45	107.116	10.2258	0.955371	761.386	22.7993	15.5547	83.1164	153.947	5.36425	0.786963	0	0.0699047	6.46669	6.6051	6.36755	0.0410509	26.642	19.5261	33.9109		0.0343687	6.63645	1	0	20.8157	30.7882	41	2	5	11.0078	10.2949
210283	21	2009	5.30285	20.9563	0.0343687	10.45	107.116	10.2258	0.955371	761.386	22.7993	15.5547	83.1164	153.947	5.36425	0.786963	0	0.0429509	5.2599	5.71644	4.56026	0.16632	20.79	11.8876	30.6897		0.0343687	6.63645	1	0	19.1806	30.4366	40	2	4	11.0035	10.1759
210283	21	2010	6.53687	19.621	0.0343687	10.45	107.116	10.2258	0.955371	761.386	22.7993	15.5547	83.1164	153.947	5.36425	0.786963	0	0.0118851	6.52498	6.66687	6.25649	0.0371609	19.5838	11.7247	27.2462		0.0312604	6.63645	1	0	20.0706	31.1037	40	2	3	11.3053	10.5401
210283	21	2011	6.57908	24.0115	0.0343687	10.45	107.116	10.2258	0.955371	761.386	22.7993	15.5547	83.1164	153.947	5.36425	0.786963	0	0.137115	6.44197	7.43531	5.03215	1.79727	22.2142	16.9407	31.1641		0.0312604	6.63645	1	0	14.2399	25.9526	40	2	5	11.3458	10.3166
210283	21	2012	6.295	19.592	0.0343687	10.45	107.116	10.2258	0.955371	761.386	22.7993	15.5547	83.1164	153.947	5.36425	0.786963	0	0.499942	5.79506	7.23507	4.55491	2.65544	16.9365	12.5145	28.5609	0	0.0312604	6.63645	1	0	14.8355	26.1658	40	2	2	11.5363	10.2436
210283	21	2013	6.23152	19.5317	0.0343687	10.45	107.116	10.2258	0.955371	761.386	22.7993	15.5547	83.1164	153.947	5.36425	0.786963	0	0.786082	5.44544	6.62154	5.61118	2.5878	16.9439	12.7435	29.1017	0	0.0312604	6.63645	1	0	14.5002	26.032	44	2	2	11.5982	10.2422
210283	21	2014	5.19111	16.3909	0.0343687	10.45	107.116	10.2258	0.955371	761.386	22.7993	15.5547	83.1164	153.947	5.36425	0.786963	0	0.795624	4.39549	5.71977	4.39333	1.62858	14.7623	8.86243	27.4854	0	0.0312604	6.63645	1	0	15.1275	25.8209	42	1	2	11.5301	10.3827
210283	21	2015	4.49198	16.4718	0.0343687	10.45	107.116	10.2258	0.955371	761.386	22.7993	15.5547	83.1164	153.947	5.36425	0.786963	0	0.740956	3.75102	4.58005	4.26228	3.08183	13.39	11.1647	26.8446	0	0.0312604	6.63645	1	0	14.8634	21.1743	47	3	2	11.3033	10.33
210302	21	2000	18.3447	18.2706	0.293902	2.87	70.375	4.21904	0.980476	692.561	88.5946	4.92854	15.6521	73.2601	9.96397	4.12292	0	0.150437	18.1942	24.624	4.05088	0.51139	17.7592	22.9417	13.5514		0.293902	6.54184	0	0	9.16977	19.8977	38	5	4	11.8482	13.3757
210302	21	2001	14.3141	23.9987	0.293902	2.87	70.375	4.21904	0.980476	692.561	88.5946	4.92854	15.6521	73.2601	9.96397	4.12292	0	1.32112	12.9929	35.5385	2.01588	4.30831	19.6903	33.7022	19.1199		0.293902	6.54184	0	0	10.3874	17.7381	38	5	4	10.9721	12.3943
210302	21	2002	14.242	17.7785	0.293902	2.87	70.375	4.21904	0.980476	692.561	88.5946	4.92854	15.6521	73.2601	9.96397	4.12292	0	0.662786	13.5793	41.2033	2.92377	3.52184	14.2567	34.024	10.4617		0.293902	6.54184	0	0	6.40797	16.6949	39	6	5	11.7886	12.9421
210302	21	2003	18.5938	11.8207	0.293902	2.87	70.375	4.21904	0.980476	692.561	88.5946	4.92854	15.6521	73.2601	9.96397	4.12292	0	0.0236128	18.5702	46.4429	1.11811	0.237772	11.5829	23.8636	8.03571		0.293902	6.54184	0	0	7.14411	18.6141	27	2	4	12.4896	13.7711
210302	21	2004	16.7469	10.3448	0.293902	2.87	70.375	4.21904	0.980476	692.561	88.5946	4.92854	15.6521	73.2601	9.96397	4.12292	0	0.00597201	16.7409	28.6502	0.535406	0.0801925	10.2646	19.0576	7.35822		0.293902	6.54184	0	0	7.35747	17.3483	29	2	3	13.2832	14.0198
210302	21	2005	20.5762	5.72827	0.293902	2.87	70.375	4.21904	0.980476	692.561	88.5946	4.92854	15.6521	73.2601	9.96397	4.12292	0	0	20.5762	35.8588	0.279343	0	5.72827	13.4208	2.65807		0.293902	6.54184	0	0	14.9431	17.7029	21	4	3	14.3701	14.9992
210302	21	2006	15.4558	8.58458	0.293902	2.87	70.375	4.21904	0.980476	692.561	88.5946	4.92854	15.6521	73.2601	9.96397	4.12292	0	0	15.4558	19.7427	0.775764	0	8.58458	13.4371	5.36193		0.293902	6.54184	0	0	5.21079	15.42	30	4	2	13.7521	14.4703
210302	21	2007	18.0533	5.86265	0.293902	2.87	70.375	4.21904	0.980476	692.561	88.5946	4.92854	15.6521	73.2601	9.96397	4.12292	0	0.00740684	18.0459	26.12	1.05026	0.502513	5.36013	9.52813	3.71747		0.293902	6.54184	0	0	7.61396	18.7605	28	2	3	14.9323	15.5791
210302	21	2008	19.0691	4.90196	0.293902	2.87	70.375	4.21904	0.980476	692.561	88.5946	4.92854	15.6521	73.2601	9.96397	4.12292	0	0	19.0691	29.7673	0.578169	0	4.90196	8.18084	3.23288		0.293902	6.54184	0	0	6.32991	18.6638	27	2	4	15.5213	15.7206
210302	21	2009	12.4848	5.30108	0.293902	2.87	70.375	4.21904	0.980476	692.561	88.5946	4.92854	15.6521	73.2601	9.96397	4.12292	0	0.021515	12.4633	40.5812	0.41194	0.0514668	5.24961	7.72727	4.053		0.293902	6.54184	0	0	4.94663	18.3222	22	2	4	14.752	15.3982
210302	21	2010	6.27411	6.32184	0.293902	2.87	70.375	4.21904	0.980476	692.561	88.5946	4.92854	15.6521	73.2601	9.96397	4.12292	0	0	6.27411	18.1617	0.293954	0	6.32184	7.7147	5.41311		0.237218	6.54184	0	0	4.94229	17.8161	23	2	4	14.5376	15.1254
210302	21	2011	3.48026	6.53236	0.293902	2.87	70.375	4.21904	0.980476	692.561	88.5946	4.92854	15.6521	73.2601	9.96397	4.12292	0	0	3.48026	9.25964	0.161505	0	6.53236	8.24261	5.42714		0.237218	6.54184	0	0	4.8678	17.1551	22	2	3	14.1365	14.581
210302	21	2012	8.07716	2.90742	0.293902	2.87	70.375	4.21904	0.980476	692.561	88.5946	4.92854	15.6521	73.2601	9.96397	4.12292	0	0	8.07716	16.7753	0.252993	0	2.90742	2.95759	2.79805	0	0.237218	6.54184	0	0	3.3602	10.9028	20	2	2	15.0731	15.6238
210302	21	2013	7.35253	2.42554	0.293902	2.87	70.375	4.21904	0.980476	692.561	88.5946	4.92854	15.6521	73.2601	9.96397	4.12292	0	0.0127733	7.33976	19.2675	0.203192	0.0307031	2.39484	2.34182	2.67315	0	0.237218	6.54184	0	0	2.33495	7.24593	28	2	2	15.0265	15.6637
210302	21	2014	7.67647	4.72798	0.293902	2.87	70.375	4.21904	0.980476	692.561	88.5946	4.92854	15.6521	73.2601	9.96397	4.12292	0	8.5716e-05	7.67638	14.6489	0.316218	0.0647668	4.66321	6.82451	2.90557	0	0.237218	6.54184	0	0	4.8165	11.5285	19	1	2	15.0956	15.7022
210302	21	2015	10.4299	3.84858	0.293902	2.87	70.375	4.21904	0.980476	692.561	88.5946	4.92854	15.6521	73.2601	9.96397	4.12292	0	0	10.4299	14.8022	0.7277	0	3.84858	6.3172	1.66468	0	0.237218	6.54184	0	0	5.81851	13.123	16	3	2	15.0492	15.979
210303	21	2000	3.41598	5.1458	1.00472	4.37	31.9167	2.55838	0.980323	693.523	88.457	1.47134	11.8368	72.077	9.2015	4.11904	0	0	3.41598	2.08841	7.44259	0	5.1458	5.81395	4.61538		1.00472	6.54323	0	0	44.9933	66.2093	9	3	2	9.91097	9.59721
210303	21	2001	1.18267	4.09982	1.00472	4.37	31.9167	2.55838	0.980323	693.523	88.457	1.47134	11.8368	72.077	9.2015	4.11904	0	0.152252	1.03042	2.09021	0.380014	0.356506	3.74332	6.37255	2.80112		1.00472	6.54323	0	0	61.972	63.1016	12	2	4	9.19991	9.25927
210303	21	2002	2.59421	3.64583	1.00472	4.37	31.9167	2.55838	0.980323	693.523	88.457	1.47134	11.8368	72.077	9.2015	4.11904	0	0.0203884	2.57382	2.97573	1.28088	0.260417	3.38542	3.53535	3.76344		1.00472	6.54323	0	0	75.1266	57.8125	7	3	2	9.81047	10.8568
210303	21	2003	3.14819	4.0724	1.00472	4.37	31.9167	2.55838	0.980323	693.523	88.457	1.47134	11.8368	72.077	9.2015	4.11904	0	0	3.14819	2.22869	4.8768	0	4.0724	2.95359	5.36585		1.00472	6.54323	0	0	74.8148	56.1086	8	2	2	9.86873	9.74044
210303	21	2004	16.154	31.811	1.00472	4.37	31.9167	2.55838	0.980323	693.523	88.457	1.47134	11.8368	72.077	9.2015	4.11904	0	0	16.154	14.9956	19.2352	0	31.811	28.2675	35.6209		1.00472	6.54323	0	0	64.7218	45.8268	25	3	2	9.36574	9.3541
210303	21	2005	16.1243	25.0338	1.00472	4.37	31.9167	2.55838	0.980323	693.523	88.457	1.47134	11.8368	72.077	9.2015	4.11904	0	0	16.1243	15.8062	17.2838	0	25.0338	19.4196	33.677		1.00472	6.54323	0	0	50.2592	35.9946	24	3	2	9.32191	9.06053
210303	21	2006	8.9148	9.27374	1.00472	4.37	31.9167	2.55838	0.980323	693.523	88.457	1.47134	11.8368	72.077	9.2015	4.11904	0	1.05337	7.86143	8.39559	12.5744	1.56425	7.7095	11.2108	3.53982		1.00472	6.54323	0	0	38.1688	31.9553	18	2	2	9.52709	9.52951
210303	21	2007	23.3394	27.551	1.00472	4.37	31.9167	2.55838	0.980323	693.523	88.457	1.47134	11.8368	72.077	9.2015	4.11904	0	0	23.3394	19.1824	66.5023	0	27.551	16.7722	72.3684		1.00472	6.54323	0	0	1.77357	3.82653	23	2	3	10.8371	9.83236
210303	21	2008	40.1234	24.1935	1.00472	4.37	31.9167	2.55838	0.980323	693.523	88.457	1.47134	11.8368	72.077	9.2015	4.11904	0	1.82421	38.2992	38.9217	95.4358	1.38249	22.8111	12.5	89.3939		1.00472	6.54323	0	0	3.36598	5.29954	25	2	3	12.4777	12.4315
210303	21	2009	12.6796	16.8142	1.00472	4.37	31.9167	2.55838	0.980323	693.523	88.457	1.47134	11.8368	72.077	9.2015	4.11904	0	2.18394	10.4957	12.3934	22.2043	1.10619	15.708	10.7649	38.3838		1.00472	6.54323	0	0	8.47577	7.74336	19	2	2	11.9005	11.8587
210303	21	2010	23.7107	8.11808	1.00472	4.37	31.9167	2.55838	0.980323	693.523	88.457	1.47134	11.8368	72.077	9.2015	4.11904	0	3.77855	19.9322	23.9873	1.56563	0.553506	7.56458	6.76533	17.3913		0.873715	6.54323	0	0	9.39913	3.13653	16	2	3	12.6281	12.6995
210303	21	2011	14.679	3.41113	1.00472	4.37	31.9167	2.55838	0.980323	693.523	88.457	1.47134	11.8368	72.077	9.2015	4.11904	0	2.69026	11.9887	15.061	0.0259815	0.5386	2.87253	3.61446	1.69492		0.873715	6.54323	0	0	0.266383	0.359066	10	1	3	13.8707	13.8917
210303	21	2012	15.5206	8	1.00472	4.37	31.9167	2.55838	0.980323	693.523	88.457	1.47134	11.8368	72.077	9.2015	4.11904	0	0.985722	14.5349	15.6036	0.495022	0.842105	7.15789	7.70925	14.2857	1.5625	0.873715	6.54323	0	0	0.282528	0.842105	11	1	1	13.6416	13.8032
210303	21	2013	8.85906	9.07173	1.00472	4.37	31.9167	2.55838	0.980323	693.523	88.457	1.47134	11.8368	72.077	9.2015	4.11904	0	3.1068	5.75226	8.96954	1.82953	0.843882	8.22785	8.78553	10.3448	1.5625	0.873715	6.54323	0	0	1.13441	1.47679	13	1	1	11.7728	10.6202
210303	21	2014	14.0431	7.02247	1.00472	4.37	31.9167	2.55838	0.980323	693.523	88.457	1.47134	11.8368	72.077	9.2015	4.11904	0	5.52345	8.51962	14.3915	0.47565	1.1236	5.89888	7.94702	1.85185	0.689655	0.873715	6.54323	0	0	1.56427	1.40449	6	1	1	12.3922	12.1731
210303	21	2015	9.61024	4.28954	1.00472	4.37	31.9167	2.55838	0.980323	693.523	88.457	1.47134	11.8368	72.077	9.2015	4.11904	0	5.64649	3.96374	9.95754	1.79743	1.07239	3.21716	3.93939	6.97674	0.49505	0.873715	6.54323	0	0	4.64175	3.21716	8	1	1	12.021	11.1571
210304	21	2000	64.106	78.5714	0.162843	5.25	46.9091	4.25544	0.980483	688.815	92.8797	5.01666	13.8919	68.4801	9.5631	4.01988	0	0	64.106	50.6683	94.6665	0	78.5714	50.7246	90.9677		0.162843	6.53642	0	0	6.68326	8.03571	20	4	2	9.64959	8.52908
210304	21	2001	47.6135	74.359	0.162843	5.25	46.9091	4.25544	0.980483	688.815	92.8797	5.01666	13.8919	68.4801	9.5631	4.01988	0	0	47.6135	36.7345	69.6796	0	74.359	32.7273	90.7143		0.162843	6.53642	0	0	6.61467	1.53846	13	4	3	9.07154	9.16508
210304	21	2002	3.90137	9.67742	0.162843	5.25	46.9091	4.25544	0.980483	688.815	92.8797	5.01666	13.8919	68.4801	9.5631	4.01988	0	0	3.90137	4.23841	1.60378	0	9.67742	9.93789	8		0.162843	6.53642	0	0	1.22471	6.45161	4	1	1	9.27329	8.57358
210304	21	2003	0.0935793	0.852273	0.162843	5.25	46.9091	4.25544	0.980483	688.815	92.8797	5.01666	13.8919	68.4801	9.5631	4.01988	0	0	0.0935793	0.213233	0.0527675	0	0.852273	0.537634	1.20482		0.162843	6.53642	0	0	2.25381	9.09091	3	1	1	9.0138	8.26256
210304	21	2004	6.77927	12.1372	0.162843	5.25	46.9091	4.25544	0.980483	688.815	92.8797	5.01666	13.8919	68.4801	9.5631	4.01988	0	0	6.77927	6.05838	14.4115	0	12.1372	12	13.7931		0.162843	6.53642	0	0	22.0055	17.6781	7	3	2	9.90512	9.27158
210304	21	2005	7.53938	15.4472	0.162843	5.25	46.9091	4.25544	0.980483	688.815	92.8797	5.01666	13.8919	68.4801	9.5631	4.01988	0	0	7.53938	7.62307	4.80569	0	15.4472	14.6789	21.4286		0.162843	6.53642	0	0	20.8122	17.6152	12	2	1	9.89328	9.24399
210304	21	2006	5.14321	4.78088	0.162843	5.25	46.9091	4.25544	0.980483	688.815	92.8797	5.01666	13.8919	68.4801	9.5631	4.01988	0	0	5.14321	5.55746	0	0	4.78088	6.74157	0		0.162843	6.53642	0	0	3.11251	22.9084	3	2	1	12.569	13.4411
210304	21	2007	56.375	12.766	0.162843	5.25	46.9091	4.25544	0.980483	688.815	92.8797	5.01666	13.8919	68.4801	9.5631	4.01988	0	0	56.375	62.0618	0.00493202	0	12.766	16.5094	1.42857		0.162843	6.53642	0	0	0.548105	3.19149	11	2	3	13.5164	14.093
210304	21	2008	51.9489	12.2137	0.162843	5.25	46.9091	4.25544	0.980483	688.815	92.8797	5.01666	13.8919	68.4801	9.5631	4.01988	0	0	51.9489	53.8238	2.80199	0	12.2137	10.9005	17.6471		0.162843	6.53642	0	0	0.276167	6.10687	10	2	4	14.3415	14.4615
210304	21	2009	3.92209	2.31481	0.162843	5.25	46.9091	4.25544	0.980483	688.815	92.8797	5.01666	13.8919	68.4801	9.5631	4.01988	0	0	3.92209	4.744	0	0	2.31481	2.7933	0		0.162843	6.53642	0	0	1.23412	4.16667	5	1	2	11.9959	10.9469
210304	21	2010	1.44609	1.3468	0.162843	5.25	46.9091	4.25544	0.980483	688.815	92.8797	5.01666	13.8919	68.4801	9.5631	4.01988	0	0	1.44609	2.86065	0	0	1.3468	2.29885	0		0.112956	6.53642	0	0	3.95322	1.6835	3	1	2	11.7729	10.3629
210304	21	2011	4.37708	2.88462	0.162843	5.25	46.9091	4.25544	0.980483	688.815	92.8797	5.01666	13.8919	68.4801	9.5631	4.01988	0	0	4.37708	5.473	0	0	2.88462	3.94737	0		0.112956	6.53642	0	0	0.246754	2.88462	4	1	2	12.2646	10.761
210304	21	2012	2.99246	1.74672	0.162843	5.25	46.9091	4.25544	0.980483	688.815	92.8797	5.01666	13.8919	68.4801	9.5631	4.01988	0	0	2.99246	3.27859	0	0	1.74672	2.25989	0	0	0.112956	6.53642	0	0	0.346758	3.05677	3	1	1	12.3701	11.4006
210304	21	2013	8.71501	5.47439	0.162843	5.25	46.9091	4.25544	0.980483	688.815	92.8797	5.01666	13.8919	68.4801	9.5631	4.01988	0	1.4072	7.30782	8.82945	0	3.68773	1.78666	5.48985	0	0	0.112956	6.53642	0	0	0.782225	0.677698	55	2	2	11.3923	10.2841
210304	21	2014	1.42184	0.966184	0.162843	5.25	46.9091	4.25544	0.980483	688.815	92.8797	5.01666	13.8919	68.4801	9.5631	4.01988	0	0	1.42184	1.60335	0	0	0.966184	1.21951	0	0	0.112956	6.53642	0	0	0.0509028	0.483092	2	1	1	12.5021	11.2965
210304	21	2015	2.28198	5.05837	0.162843	5.25	46.9091	4.25544	0.980483	688.815	92.8797	5.01666	13.8919	68.4801	9.5631	4.01988	0	0	2.28198	3.48403	0.004606	0	5.05837	6.34921	1.47059	0	0.112956	6.53642	0	0	0.604317	1.55642	8	1	1	10.9219	9.83838
210311	21	2000	10.9631	22.5806	1.06438	4.58	118.928	9.21857	0.966736	685.185	94.2979	17.3162	27.3131	73.6621	6.51132	3.14824	0	0	10.9631	7.90377	16.9885	0	22.5806	18.1604	29.0657		1.06438	6.53115	0	0	4.49675	12.4825	28	4	3	10.0802	9.93254
210311	21	2001	10.0676	15.6271	1.06438	4.58	118.928	9.21857	0.966736	685.185	94.2979	17.3162	27.3131	73.6621	6.51132	3.14824	0	0	10.0676	8.12776	13.2494	0	15.6271	17.5617	13.9651		1.06438	6.53115	0	0	7.24767	31.992	27	4	4	10.0069	9.93329
210311	21	2002	16.908	11.1801	1.06438	4.58	118.928	9.21857	0.966736	685.185	94.2979	17.3162	27.3131	73.6621	6.51132	3.14824	0	0	16.908	18.6485	12.9851	0	11.1801	20.6587	4.4586		1.06438	6.53115	0	0	13.7665	38.5093	25	5	3	9.87461	10.045
210311	21	2003	15.489	7.25275	1.06438	4.58	118.928	9.21857	0.966736	685.185	94.2979	17.3162	27.3131	73.6621	6.51132	3.14824	0	0	15.489	19.0438	6.44381	0	7.25275	14.6154	3.41137		1.06438	6.53115	0	0	18.2999	34.5055	20	5	3	10.133	10.406
210311	21	2004	16.1622	8.09786	1.06438	4.58	118.928	9.21857	0.966736	685.185	94.2979	17.3162	27.3131	73.6621	6.51132	3.14824	0	0	16.1622	19.386	7.88082	0	8.09786	17.121	3.92947		1.06438	6.53115	0	0	19.9218	33.9076	18	5	3	10.3159	9.86179
210311	21	2005	15.673	5.55728	1.06438	4.58	118.928	9.21857	0.966736	685.185	94.2979	17.3162	27.3131	73.6621	6.51132	3.14824	0	0	15.673	17.3804	9.60756	0	5.55728	11.9145	2.76909		1.06438	6.53115	0	0	19.294	35.548	19	5	3	10.829	10.1629
210311	21	2006	18.1534	7.39214	1.06438	4.58	118.928	9.21857	0.966736	685.185	94.2979	17.3162	27.3131	73.6621	6.51132	3.14824	0	0	18.1534	22.6772	6.13345	0	7.39214	16.1424	3.04401		1.06438	6.53115	0	0	19.0992	36.6584	22	5	3	10.6336	10.1983
210311	21	2007	16.157	13.5231	1.06438	4.58	118.928	9.21857	0.966736	685.185	94.2979	17.3162	27.3131	73.6621	6.51132	3.14824	0	0	16.157	21.1429	6.43031	0	13.5231	16.8591	11.4327		1.06438	6.53115	0	0	26.3751	22.5089	34	2	3	11.5691	11.1788
210311	21	2008	15.3883	15.7173	1.06438	4.58	118.928	9.21857	0.966736	685.185	94.2979	17.3162	27.3131	73.6621	6.51132	3.14824	0	0	15.3883	19.4467	3.88412	0	15.7173	14.0927	17.6744		1.06438	6.53115	0	0	16.8489	21.6245	36	2	4	12.0258	11.7919
210311	21	2009	9.35418	15.5902	1.06438	4.58	118.928	9.21857	0.966736	685.185	94.2979	17.3162	27.3131	73.6621	6.51132	3.14824	0	0	9.35418	11.9967	4.05362	0	15.5902	10.8434	21.5		1.06438	6.53115	0	0	14.0091	18.5969	35	2	3	11.3314	10.9782
210311	21	2010	10.8208	11.747	1.06438	4.58	118.928	9.21857	0.966736	685.185	94.2979	17.3162	27.3131	73.6621	6.51132	3.14824	0	0	10.8208	13.0018	4.83466	0	11.747	8.28729	15.894		1.08333	6.53115	0	0	13.5556	23.8956	34	2	3	11.8037	11.4772
210311	21	2011	5.59825	10.4187	1.06438	4.58	118.928	9.21857	0.966736	685.185	94.2979	17.3162	27.3131	73.6621	6.51132	3.14824	0	0	5.59825	5.61353	5.51539	0	10.4187	6.32091	16.5854		1.08333	6.53115	0	0	9.39312	20.4479	34	2	3	11.76	11.1056
210311	21	2012	6.73424	5.87695	1.06438	4.58	118.928	9.21857	0.966736	685.185	94.2979	17.3162	27.3131	73.6621	6.51132	3.14824	0	0	6.73424	6.42737	7.83335	0	5.87695	5.80153	5.99078	0	1.08333	6.53115	0	0	9.04296	15.1515	23	2	2	12.4348	12.0695
210311	21	2013	11.312	6.36436	1.06438	4.58	118.928	9.21857	0.966736	685.185	94.2979	17.3162	27.3131	73.6621	6.51132	3.14824	0	0	11.312	12.7934	1.7661	0	6.36436	6.26667	6.50888	0	1.08333	6.53115	0	0	6.224	12.5696	25	2	2	13.0855	13.2159
210311	21	2014	8.96965	6.69065	1.06438	4.58	118.928	9.21857	0.966736	685.185	94.2979	17.3162	27.3131	73.6621	6.51132	3.14824	0	0	8.96965	9.1814	7.144	0	6.69065	5.87595	8.28025	0.469484	1.08333	6.53115	0	0	5.67852	13.3094	24	1	2	12.9505	13.1142
210311	21	2015	7.57002	7.00086	1.06438	4.58	118.928	9.21857	0.966736	685.185	94.2979	17.3162	27.3131	73.6621	6.51132	3.14824	0	0	7.57002	8.23115	2.00276	0	7.00086	6.63265	7.7748	0.35461	1.08333	6.53115	0	0	5.30296	11.236	23	2	2	12.7123	13.0115
210321	21	2000	26.1587	35.3414	0.0315754	7.33	7.19668	0.37511	0.971439	727.211	60.7736	33.5791	12.0861	94.203	5.54151	1.76663	0	0	26.1587	16.4949	56.9629	0	35.3414	22.2603	53.8835		0.0315754	6.59059	0	0	5.05285	6.82731	33	5	2	9.55037	9.52999
210321	21	2001	23.0994	48.0549	0.0315754	7.33	7.19668	0.37511	0.971439	727.211	60.7736	33.5791	12.0861	94.203	5.54151	1.76663	0	0	23.0994	12.3242	52.2824	0	48.0549	18.3771	75.3846		0.0315754	6.59059	0	0	10.9173	8.92449	38	5	3	9.02642	8.86154
210321	21	2002	14.744	39.6146	0.0315754	7.33	7.19668	0.37511	0.971439	727.211	60.7736	33.5791	12.0861	94.203	5.54151	1.76663	0	0	14.744	7.36107	38.908	0	39.6146	19.0476	68.5567		0.0315754	6.59059	0	0	6.65166	13.0621	24	5	3	8.81075	8.24859
210321	21	2003	14.5407	42.7808	0.0315754	7.33	7.19668	0.37511	0.971439	727.211	60.7736	33.5791	12.0861	94.203	5.54151	1.76663	0	0	14.5407	11.2473	36.4754	0	42.7808	19.1489	82.7338		0.0315754	6.59059	0	0	13.4237	12.5668	26	4	2	8.86092	8.70778
210321	21	2004	7.58506	17.9426	0.0315754	7.33	7.19668	0.37511	0.971439	727.211	60.7736	33.5791	12.0861	94.203	5.54151	1.76663	0	0	7.58506	10.3653	4.51785	0	17.9426	15.7233	25		0.0315754	6.59059	0	0	7.6606	11.9617	15	2	2	9.63667	9.28268
210321	21	2005	15.5339	23.412	0.0315754	7.33	7.19668	0.37511	0.971439	727.211	60.7736	33.5791	12.0861	94.203	5.54151	1.76663	0	0	15.5339	22.7057	5.11215	0	23.412	18.1818	34.4633		0.0315754	6.59059	0	0	11.83	15.608	22	5	2	9.96032	9.16232
210321	21	2006	20.1765	39.6861	0.0315754	7.33	7.19668	0.37511	0.971439	727.211	60.7736	33.5791	12.0861	94.203	5.54151	1.76663	0	0	20.1765	15.0878	29.8477	0	39.6861	20.6294	73.75		0.0315754	6.59059	0	0	12.3468	19.2825	17	4	2	9.65425	7.78
210321	21	2007	1.07092	3.63636	0.0315754	7.33	7.19668	0.37511	0.971439	727.211	60.7736	33.5791	12.0861	94.203	5.54151	1.76663	0	0	1.07092	1.17649	0	0	3.63636	4	0		0.0315754	6.59059	0	0	17.0495	16.3636	2	1	1	10.3047	10.556
210321	21	2008	1.59422	3.57143	0.0315754	7.33	7.19668	0.37511	0.971439	727.211	60.7736	33.5791	12.0861	94.203	5.54151	1.76663	0	0	1.59422	1.85652	0	0	3.57143	3.92157	0		0.0315754	6.59059	0	0	19.2229	14.2857	2	1	1	10.6629	10.832
210321	21	2009	5.12789	4	0.0315754	7.33	7.19668	0.37511	0.971439	727.211	60.7736	33.5791	12.0861	94.203	5.54151	1.76663	0	0	5.12789	9.27796	0	0	4	5.76923	0		0.0315754	6.59059	0	0	6.51347	10.6667	3	1	2	12.1394	12.1825
210321	21	2010	0.435429	8.33333	0.0315754	7.33	7.19668	0.37511	0.971439	727.211	60.7736	33.5791	12.0861	94.203	5.54151	1.76663	0	0	0.435429	0.357244	1.43778	0	8.33333	3.63636	60		0.0108257	6.59059	0	0	10.6999	3.33333	4	1	2	9.03394	9.25317
210321	21	2011	1.08166	1.23457	0.0315754	7.33	7.19668	0.37511	0.971439	727.211	60.7736	33.5791	12.0861	94.203	5.54151	1.76663	0	0	1.08166	1.1244	0	0	1.23457	1.49254	0		0.0108257	6.59059	0	0	31.5093	6.17284	1	1	1	11.8553	12.2591
210321	21	2012	0.441194	2.1978	0.0315754	7.33	7.19668	0.37511	0.971439	727.211	60.7736	33.5791	12.0861	94.203	5.54151	1.76663	0	0	0.441194	0.447207	0	0	2.1978	2.22222	0	0	0.0108257	6.59059	0	0	21.3445	4.3956	2	1	1	11.0762	11.4721
210321	21	2013	0.489149	1.69492	0.0315754	7.33	7.19668	0.37511	0.971439	727.211	60.7736	33.5791	12.0861	94.203	5.54151	1.76663	0	0.124371	0.364778	0.537993	0	0.847458	0.847458	1.78571	0	0	0.0108257	6.59059	0	0	16.4048	4.23729	2	1	1	11.0435	11.1357
210321	21	2014	17.7325	3.24675	0.0315754	7.33	7.19668	0.37511	0.971439	727.211	60.7736	33.5791	12.0861	94.203	5.54151	1.76663	0	0.0544141	17.6781	18.0035	0	0.649351	2.5974	3.3557	0	0	0.0108257	6.59059	0	0	7.96104	3.24675	3	1	1	14.5137	14.799
210321	21	2015	17.6209	6.25	0.0315754	7.33	7.19668	0.37511	0.971439	727.211	60.7736	33.5791	12.0861	94.203	5.54151	1.76663	0	0	17.6209	17.9659	2.61374	0	6.25	3.63636	45.4545	0	0.0108257	6.59059	0	0	3.25106	3.40909	5	1	1	13.9342	14.4402
210323	21	2000	13.4011	20.0535	0.0406572	8.46	267.419	17.4071	0.935144	700.869	61.44	9.51799	82.1855	140.202	4.69371	0.100929	0	0	13.4011	12.7241	24.3499	0	20.0535	25.7261	9.77444		0.0406572	6.55375	0	0	33.2423	48.9305	14	2	2	10.2603	15.2363
210323	21	2001	13.9525	20.1413	0.0406572	8.46	267.419	17.4071	0.935144	700.869	61.44	9.51799	82.1855	140.202	4.69371	0.100929	0	0	13.9525	12.1448	42.3044	0	20.1413	25	7.59494		0.0406572	6.55375	0	0	28.9669	57.9505	10	2	1	10.4184	15.2362
210323	21	2002	9.55873	25.6544	0.0406572	8.46	267.419	17.4071	0.935144	700.869	61.44	9.51799	82.1855	140.202	4.69371	0.100929	0	0.101773	9.45696	10.2584	6.25641	0.26178	25.3927	30.2013	9.52381		0.0406572	6.55375	0	0	32.6992	48.1675	18	3	2	9.53948	13.6438
210323	21	2003	5.11567	5.89172	0.0406572	8.46	267.419	17.4071	0.935144	700.869	61.44	9.51799	82.1855	140.202	4.69371	0.100929	0	0	5.11567	5.03849	5.73415	0	5.89172	6.87623	1.68067		0.0406572	6.55375	0	0	23.8345	38.2166	8	2	1	10.3867	11.8303
210323	21	2004	4.48404	3.89908	0.0406572	8.46	267.419	17.4071	0.935144	700.869	61.44	9.51799	82.1855	140.202	4.69371	0.100929	0	0	4.48404	4.72788	0	0	3.89908	4.72222	0		0.0406572	6.55375	0	0	36.2528	44.7248	4	1	1	10.6418	12.0302
210323	21	2005	4.2939	4.53515	0.0406572	8.46	267.419	17.4071	0.935144	700.869	61.44	9.51799	82.1855	140.202	4.69371	0.100929	0	0	4.2939	4.82892	0	0	4.53515	5.76369	0		0.0406572	6.55375	0	0	34.682	36.5079	4	1	1	10.5295	9.09459
210323	21	2006	4.52262	19.7647	0.0406572	8.46	267.419	17.4071	0.935144	700.869	61.44	9.51799	82.1855	140.202	4.69371	0.100929	0	0.496394	4.02622	5.2419	0	15.2941	4.47059	21.0526	0		0.0406572	6.55375	0	0	23.7924	24.9412	25	2	2	9.37463	7.09709
210323	21	2007	0.959535	1.26582	0.0406572	8.46	267.419	17.4071	0.935144	700.869	61.44	9.51799	82.1855	140.202	4.69371	0.100929	0	0	0.959535	0.981967	0	0	1.26582	1.5873	0		0.0406572	6.55375	0	0	23.1193	20.2532	1	1	1	12.1904	10.4074
210323	21	2008	1.10164	5.61798	0.0406572	8.46	267.419	17.4071	0.935144	700.869	61.44	9.51799	82.1855	140.202	4.69371	0.100929	0	0	1.10164	1.1041	0	0	5.61798	6.17284	0		0.0406572	6.55375	0	0	12.5461	25.8427	3	1	3	11.002	12.5923
210323	21	2009	0.477689	1.31579	0.0406572	8.46	267.419	17.4071	0.935144	700.869	61.44	9.51799	82.1855	140.202	4.69371	0.100929	0	0	0.477689	0.52118	0	0	1.31579	1.38889	0		0.0406572	6.55375	0	0	20.1189	17.1053	1	1	1	11.1761	9.38438
210323	21	2010	0.0144276	1.1236	0.0406572	8.46	267.419	17.4071	0.935144	700.869	61.44	9.51799	82.1855	140.202	4.69371	0.100929	0	0	0.0144276	0.0153323	0	0	1.1236	1.33333	0		0.0265051	6.55375	0	0	12.2651	13.4831	1	1	1	8.2741	10.5967
210323	21	2011	0.150375	1.47059	0.0406572	8.46	267.419	17.4071	0.935144	700.869	61.44	9.51799	82.1855	140.202	4.69371	0.100929	0	0	0.150375	0	93.0884	0	1.47059	0	20		0.0265051	6.55375	0	0	24.9448	20.5882	1	1	1	10.4236	3.91202
210323	21	2012	1.53223	1.72414	0.0406572	8.46	267.419	17.4071	0.935144	700.869	61.44	9.51799	82.1855	140.202	4.69371	0.100929	0	0	1.53223	1.53241	0	0	1.72414	1.8018	0	0	0.0265051	6.55375	0	0	29.9227	19.8276	1	1	1	12.4781	14.2911
210323	21	2013	1.03476	1.3986	0.0406572	8.46	267.419	17.4071	0.935144	700.869	61.44	9.51799	82.1855	140.202	4.69371	0.100929	0	0	1.03476	1.03662	0	0	1.3986	1.53846	0	0	0.0265051	6.55375	0	0	39.2822	22.3776	1	1	1	11.9571	14.0844
210323	21	2014	0.529865	2.36967	0.0406572	8.46	267.419	17.4071	0.935144	700.869	61.44	9.51799	82.1855	140.202	4.69371	0.100929	0	0	0.529865	0.44794	45.5497	0	2.36967	2.42424	2.17391	0	0.0265051	6.55375	0	0	31.8586	33.6493	3	1	1	10.6641	11.9553
210323	21	2015	0.79679	2.6455	0.0406572	8.46	267.419	17.4071	0.935144	700.869	61.44	9.51799	82.1855	140.202	4.69371	0.100929	0	0	0.79679	0.610905	50.5339	0	2.6455	2.33918	5.55556	0	0.0265051	6.55375	0	0	33.4015	18.5185	3	1	1	10.9893	11.8048
210381	21	2000	8.86358	16.8129	0.0581646	3.8	111.949	7.00366	0.973479	720.867	57.5239	7.26721	15.4249	108.237	6.06894	2.04721	0	0	8.86358	9.0255	7.98971	0	16.8129	17.0968	15.9363		0.0581646	6.58184	0	0	23.4548	36.0136	30	4	2	10.5937	13.1436
210381	21	2001	18.3993	25.0648	0.0581646	3.8	111.949	7.00366	0.973479	720.867	57.5239	7.26721	15.4249	108.237	6.06894	2.04721	0	0.144303	18.255	19.4397	11.0507	0.44428	24.6205	20.7411	39.4864		0.0581646	6.58184	0	0	37.3004	28.6561	33	3	6	11.342	13.6839
210381	21	2002	25.5326	21.2464	0.0581646	3.8	111.949	7.00366	0.973479	720.867	57.5239	7.26721	15.4249	108.237	6.06894	2.04721	0	0.134974	25.3976	29.2572	8.01443	0.291545	20.9548	20.3015	24.4767		0.0581646	6.58184	0	0	16.3145	30.9767	34	4	3	11.4111	13.7187
210381	21	2003	22.4349	20.8764	0.0581646	3.8	111.949	7.00366	0.973479	720.867	57.5239	7.26721	15.4249	108.237	6.06894	2.04721	0	0.0668783	22.368	27.6289	6.08064	0.219092	20.6573	19.8532	24.2588		0.0581646	6.58184	0	0	19.4691	27.23	30	4	6	11.5228	13.7142
210381	21	2004	14.5719	26.8716	0.0581646	3.8	111.949	7.00366	0.973479	720.867	57.5239	7.26721	15.4249	108.237	6.06894	2.04721	0	0.94225	13.6297	17.365	6.56371	1.0817	25.7899	21.27	42.0719		0.0581646	6.58184	0	0	21.1506	24.8221	31	3	5	10.9586	12.8322
210381	21	2005	26.8995	25.2044	0.0581646	3.8	111.949	7.00366	0.973479	720.867	57.5239	7.26721	15.4249	108.237	6.06894	2.04721	0	0.799021	26.1005	31.8683	6.72382	1.34346	23.861	20.7783	42.4286		0.0581646	6.58184	0	0	21.6559	22.4591	29	4	5	12.1411	14.1467
210381	21	2006	25.6731	26.3437	0.0581646	3.8	111.949	7.00366	0.973479	720.867	57.5239	7.26721	15.4249	108.237	6.06894	2.04721	0	0.956462	24.7166	30.2684	4.84718	1.50409	24.8396	22.8304	38.794		0.0581646	6.58184	0	0	14.6467	17.0316	40	4	4	11.7015	13.5403
210381	21	2007	19.3208	28.3593	0.0581646	3.8	111.949	7.00366	0.973479	720.867	57.5239	7.26721	15.4249	108.237	6.06894	2.04721	0	1.984	17.3368	18.4507	34.2066	0.965108	27.3942	23.0362	56.5421		0.0581646	6.58184	0	0	11.2535	7.49814	31	2	3	11.7802	12.9492
210381	21	2008	17.9542	26.3113	0.0581646	3.8	111.949	7.00366	0.973479	720.867	57.5239	7.26721	15.4249	108.237	6.06894	2.04721	0	2.70987	15.2443	17.2292	32.5613	3.52537	22.7859	18.5224	63.3663		0.0581646	6.58184	0	0	10.7794	6.62081	29	2	4	12.3869	13.5302
210381	21	2009	17.8599	24.0474	0.0581646	3.8	111.949	7.00366	0.973479	720.867	57.5239	7.26721	15.4249	108.237	6.06894	2.04721	0	3.677	14.1829	16.6673	37.2124	1.27011	22.7773	15.757	62.381		0.0581646	6.58184	0	0	13.4249	6.1812	29	2	4	11.793	12.7588
210381	21	2010	15.1829	28.2836	0.0581646	3.8	111.949	7.00366	0.973479	720.867	57.5239	7.26721	15.4249	108.237	6.06894	2.04721	0	3.5507	11.6322	14.7159	25.3219	4.75423	23.5294	22.4589	57.2115		0.0536372	6.58184	0	0	13.7785	7.25222	33	2	4	11.897	12.7127
210381	21	2011	12.6751	26.4292	0.0581646	3.8	111.949	7.00366	0.973479	720.867	57.5239	7.26721	15.4249	108.237	6.06894	2.04721	0	3.11102	9.56405	12.7794	10.6163	4.72245	21.7067	23.8143	38.4259		0.0536372	6.58184	0	0	14.949	6.7937	30	2	4	11.8488	12.1952
210381	21	2012	15.3051	23.8953	0.0581646	3.8	111.949	7.00366	0.973479	720.867	57.5239	7.26721	15.4249	108.237	6.06894	2.04721	0	1.91421	13.3909	14.9019	24.2527	1.14566	22.7496	24.3133	22.1757	0	0.0536372	6.58184	0	0	18.462	8.9198	27	2	2	12.0858	12.4966
210381	21	2013	17.6682	21.7494	0.0581646	3.8	111.949	7.00366	0.973479	720.867	57.5239	7.26721	15.4249	108.237	6.06894	2.04721	0	1.23127	16.4369	17.7527	15.4891	0.788022	20.9614	22.9	17.4721	0	0.0536372	6.58184	0	0	19.4423	14.4208	25	2	2	12.236	12.3761
210381	21	2014	21.2426	26.8447	0.0581646	3.8	111.949	7.00366	0.973479	720.867	57.5239	7.26721	15.4249	108.237	6.06894	2.04721	0	0.924196	20.3184	21.5174	14.1236	1.12439	25.7203	26.8417	26.8595	0	0.0536372	6.58184	0	0	20.1073	9.97892	27	1	2	12.158	12.1656
210381	21	2015	19.8039	29.116	0.0581646	3.8	111.949	7.00366	0.973479	720.867	57.5239	7.26721	15.4249	108.237	6.06894	2.04721	0	0.232208	19.5717	19.9029	16.9018	0.648824	28.4672	25.9007	45.1456	0	0.0536372	6.58184	0	0	18.4255	6.48824	23	2	2	12.0415	12.1285
210402	21	2000	20.4999	14.6506	0.827462	3.68	80.2667	2.68695	0.98263	592.487	195.444	4.27781	7.26162	42.7163	9.30461	4.00953	0	2.89978	17.6002	23.38	9.94347	1.05184	13.5988	16.3432	9.94318		0.827462	6.38602	0	0	17.26	19.0834	30	4	4	10.437	10.4647
210402	21	2001	13.7486	14.0837	0.827462	3.68	80.2667	2.68695	0.98263	592.487	195.444	4.27781	7.26162	42.7163	9.30461	4.00953	0	1.18311	12.5655	14.2067	12.692	1.23748	12.8462	13.4078	15.2488		0.827462	6.38602	0	0	26.2899	21.0371	37	4	5	9.55575	9.74428
210402	21	2002	17.7011	12.1887	0.827462	3.68	80.2667	2.68695	0.98263	592.487	195.444	4.27781	7.26162	42.7163	9.30461	4.00953	0	2.09676	15.6043	17.403	18.4694	1.7038	10.4849	12.3982	11.639		0.827462	6.38602	0	0	17.6915	15.3997	31	4	5	9.98394	9.76857
210402	21	2003	16.8926	12.0923	0.827462	3.68	80.2667	2.68695	0.98263	592.487	195.444	4.27781	7.26162	42.7163	9.30461	4.00953	0	0	16.8926	17.8018	14.0385	0	12.0923	8.03662	26.6423		0.827462	6.38602	0	0	13.9916	11.9332	26	5	3	9.99774	9.11219
210402	21	2004	7.61937	12.2628	0.827462	3.68	80.2667	2.68695	0.98263	592.487	195.444	4.27781	7.26162	42.7163	9.30461	4.00953	0	0	7.61937	6.36003	13.3238	0	12.2628	8.17121	19.0909		0.827462	6.38602	0	0	28.7476	41.1192	27	5	3	9.36567	8.80603
210402	21	2005	5.96421	4.42029	0.827462	3.68	80.2667	2.68695	0.98263	592.487	195.444	4.27781	7.26162	42.7163	9.30461	4.00953	0	0.145505	5.81871	6.41323	2.65007	0.362319	4.05797	4.61255	3.71622		0.827462	6.38602	0	0	18.4488	32.8261	15	5	3	10.4842	9.92284
210402	21	2006	6.79805	5.64226	0.827462	3.68	80.2667	2.68695	0.98263	592.487	195.444	4.27781	7.26162	42.7163	9.30461	4.00953	0	0	6.79805	7.41142	0.915156	0	5.64226	5.84498	2.17391		0.827462	6.38602	0	0	11.6906	15.2461	8	1	2	10.428	9.12286
210402	21	2007	9.85955	7.9602	0.827462	3.68	80.2667	2.68695	0.98263	592.487	195.444	4.27781	7.26162	42.7163	9.30461	4.00953	0	0.0128262	9.84672	11.8674	0.339973	0.995025	6.96517	7.42857	11.5385		0.827462	6.38602	0	0	0.553935	2.98507	10	1	2	12.6136	12.6018
210402	21	2008	7.27272	14.1732	0.827462	3.68	80.2667	2.68695	0.98263	592.487	195.444	4.27781	7.26162	42.7163	9.30461	4.00953	0	0.00810928	7.26461	13.2798	0.141519	0.787402	13.3858	10.4348	50		0.827462	6.38602	0	0	0.110061	3.14961	10	2	3	12.6317	12.2846
210402	21	2009	6.24049	8.0292	0.827462	3.68	80.2667	2.68695	0.98263	592.487	195.444	4.27781	7.26162	42.7163	9.30461	4.00953	0	0	6.24049	8.15907	0.241745	0	8.0292	7.20721	11.5385		0.827462	6.38602	0	0	11.6683	10.219	6	2	2	12.6049	12.4715
210402	21	2010	6.01322	11.1765	0.827462	3.68	80.2667	2.68695	0.98263	592.487	195.444	4.27781	7.26162	42.7163	9.30461	4.00953	0	0	6.01322	5.91918	38.7268	0	11.1765	9.48905	18.1818		0.594939	6.38602	0	0	1.45739	12.3529	12	2	2	12.4055	11.8128
210402	21	2011	4.31389	8.75	0.827462	3.68	80.2667	2.68695	0.98263	592.487	195.444	4.27781	7.26162	42.7163	9.30461	4.00953	0	0	4.31389	5.60541	1.01276	0	8.75	5.73248	14.4578		0.594939	6.38602	0	0	0.875663	6.25	13	2	2	12.2621	11.5553
210402	21	2012	3.13559	5.37634	0.827462	3.68	80.2667	2.68695	0.98263	592.487	195.444	4.27781	7.26162	42.7163	9.30461	4.00953	0	0	3.13559	6.30859	0.465295	0	5.37634	5	5.66038	0	0.594939	6.38602	0	0	0.125383	0.537634	11	2	1	12.2907	11.5254
210402	21	2013	21.0217	7.17622	0.827462	3.68	80.2667	2.68695	0.98263	592.487	195.444	4.27781	7.26162	42.7163	9.30461	4.00953	0	0.0233775	20.9983	21.7036	2.1405	0.0424628	7.13376	6.95955	16.0714	0	0.594939	6.38602	0	0	0.419345	1.86837	36	2	2	12.7278	11.3737
210402	21	2014	4.45157	6.26546	0.827462	3.68	80.2667	2.68695	0.98263	592.487	195.444	4.27781	7.26162	42.7163	9.30461	4.00953	0	0.302653	4.14892	4.39808	16.1126	1.89613	4.36933	6.23946	7.40741	0	0.594939	6.38602	0	0	0.712979	0.989283	31	1	1	11.2178	10.5695
210402	21	2015	5.98483	11.3014	0.827462	3.68	80.2667	2.68695	0.98263	592.487	195.444	4.27781	7.26162	42.7163	9.30461	4.00953	0	0.0179657	5.96687	5.91186	20.3189	0.342466	10.9589	10.3734	15.6863	0	0.594939	6.38602	0	0	2.70021	5.82192	15	1	2	11.7047	11.2853
210403	21	2000	52.6518	67.5302	0.76176	7.69	136.248	5.06363	0.967865	587.089	199.519	10.9278	4.39375	46.5112	7.41814	3.21017	0	0.897478	51.7543	58.932	43.002	0.604491	66.9257	57.8797	71.6935		0.76176	6.37688	0	0	10.6952	5.00864	31	5	6	9.76666	9.08262
210403	21	2001	53.2473	59.9034	0.76176	7.69	136.248	5.06363	0.967865	587.089	199.519	10.9278	4.39375	46.5112	7.41814	3.21017	0	0.0809907	53.1664	59.2523	45.1373	0.289855	59.6135	38.0328	69.0411		0.76176	6.37688	0	0	12.0882	11.0145	29	4	4	10.3535	9.30543
210403	21	2002	57.5253	47.0113	0.76176	7.69	136.248	5.06363	0.967865	587.089	199.519	10.9278	4.39375	46.5112	7.41814	3.21017	0	0	57.5253	71.3177	30.8996	0	47.0113	43.1034	49.354		0.76176	6.37688	0	0	11.0666	16.1551	30	4	4	10.6713	9.83181
210403	21	2003	73.3405	45.8918	0.76176	7.69	136.248	5.06363	0.967865	587.089	199.519	10.9278	4.39375	46.5112	7.41814	3.21017	0	0	73.3405	71.9675	75.1293	0	45.8918	48.2143	44		0.76176	6.37688	0	0	7.98244	10.2204	23	5	2	11.4794	10.1352
210403	21	2004	60.3401	34.7138	0.76176	7.69	136.248	5.06363	0.967865	587.089	199.519	10.9278	4.39375	46.5112	7.41814	3.21017	0	1.88884	58.4512	64.0275	55.3773	0.730816	33.9829	27.5434	41.6268		0.76176	6.37688	0	0	5.12605	8.52619	29	7	5	11.7873	10.5075
210403	21	2005	39.8052	24.4596	0.76176	7.69	136.248	5.06363	0.967865	587.089	199.519	10.9278	4.39375	46.5112	7.41814	3.21017	0	1.65879	38.1464	48.0432	20.0773	1.82025	22.6394	20.8413	29.7753		0.76176	6.37688	0	0	4.16785	5.68828	27	7	4	11.7795	11.5698
210403	21	2006	55.9211	29.4498	0.76176	7.69	136.248	5.06363	0.967865	587.089	199.519	10.9278	4.39375	46.5112	7.41814	3.21017	0	0.463964	55.4571	60.5948	38.791	0.485437	28.9644	28.25	31.6514		0.76176	6.37688	0	0	5.6312	8.73786	20	4	2	12.4376	11.703
210403	21	2007	16.3306	12	0.76176	7.69	136.248	5.06363	0.967865	587.089	199.519	10.9278	4.39375	46.5112	7.41814	3.21017	0	10.4002	5.93034	13.1563	43.9205	10.6667	1.33333	11.9403	12.5		0.76176	6.37688	0	0	1.5223	4	6	2	1	12.4048	12.9216
210403	21	2008	20.9754	27.6596	0.76176	7.69	136.248	5.06363	0.967865	587.089	199.519	10.9278	4.39375	46.5112	7.41814	3.21017	0	17.4527	3.52264	16.1638	46.9443	19.1489	8.51064	28.2353	22.2222		0.76176	6.37688	0	0	2.806	6.38298	13	2	2	11.9465	12.2871
210403	21	2009	5.20062	10.989	0.76176	7.69	136.248	5.06363	0.967865	587.089	199.519	10.9278	4.39375	46.5112	7.41814	3.21017	0	1.82537	3.37524	4.2052	17.1445	7.69231	3.2967	12.8571	4.7619		0.76176	6.37688	0	0	2.35341	5.49451	7	2	1	11.0598	11.5649
210403	21	2010	21.8675	11.3208	0.76176	7.69	136.248	5.06363	0.967865	587.089	199.519	10.9278	4.39375	46.5112	7.41814	3.21017	0	14.9025	6.96495	16.9975	99.3696	3.77358	7.54717	10.8911	20		0.702915	6.37688	0	0	4.50665	4.71698	8	2	2	12.4844	12.7007
210403	21	2011	12.6354	25	0.76176	7.69	136.248	5.06363	0.967865	587.089	199.519	10.9278	4.39375	46.5112	7.41814	3.21017	0	2.1897	10.4457	15.557	11.3272	8	17	25.5814	21.4286		0.702915	6.37688	0	0	0.0667838	2	10	2	2	12.5144	12.4003
210403	21	2012	11.7501	16.8067	0.76176	7.69	136.248	5.06363	0.967865	587.089	199.519	10.9278	4.39375	46.5112	7.41814	3.21017	0	1.38493	10.3651	24.0888	10.0949	1.68067	15.126	19.0476	11.4286	0	0.702915	6.37688	0	0	0.640413	3.36134	10	2	1	13.2388	13.1112
210403	21	2013	44.4402	16.8675	0.76176	7.69	136.248	5.06363	0.967865	587.089	199.519	10.9278	4.39375	46.5112	7.41814	3.21017	0	0	44.4402	6.65815	71.7869	0	16.8675	8.95522	50	0	0.702915	6.37688	0	0	0.252251	1.20482	9	2	1	13.406	13.2275
210403	21	2014	29.1666	20.7317	0.76176	7.69	136.248	5.06363	0.967865	587.089	199.519	10.9278	4.39375	46.5112	7.41814	3.21017	0	0.725385	28.4412	4.78354	61.4838	2.43902	18.2927	16.4384	55.5556	0	0.702915	6.37688	0	0	0.392299	3.65854	11	1	1	12.9832	12.9274
210403	21	2015	30.0186	16.3462	0.76176	7.69	136.248	5.06363	0.967865	587.089	199.519	10.9278	4.39375	46.5112	7.41814	3.21017	0	0	30.0186	4.35931	35.2111	0	16.3462	13.5802	26.087	0	0.702915	6.37688	0	0	17.0703	5.76923	11	1	1	14.1861	14.5046
210404	21	2000	16.8177	19.8726	2.46598	5.2	98.3766	3.98075	0.99232	603.505	184.689	1.03359	5.68054	32.4287	7.50406	3.14709	0	0.71966	16.098	27.3264	2.8601	1.01911	18.8535	21.4765	18.8912		2.46598	6.40441	0	0	16.811	39.2357	19	4	6	10.4318	10.4232
210404	21	2001	4.97178	20.0508	2.46598	5.2	98.3766	3.98075	0.99232	603.505	184.689	1.03359	5.68054	32.4287	7.50406	3.14709	0	0.313413	4.65837	18.1424	0.25918	1.01523	19.0355	21.2903	19.2469		2.46598	6.40441	0	0	15.5873	38.8325	26	3	5	10.1142	10.1057
210404	21	2002	5.88893	28.6667	2.46598	5.2	98.3766	3.98075	0.99232	603.505	184.689	1.03359	5.68054	32.4287	7.50406	3.14709	0	0.087096	5.80183	12.4891	0.936793	0.533333	28.1333	30.8594	27.5304		2.46598	6.40441	0	0	18.0199	37.7333	33	5	3	9.59232	10.4701
210404	21	2003	34.0887	23.7023	2.46598	5.2	98.3766	3.98075	0.99232	603.505	184.689	1.03359	5.68054	32.4287	7.50406	3.14709	0	0.0941967	33.9945	51.9852	0.898343	1.07738	22.6249	22.5746	24.9485		2.46598	6.40441	0	0	9.00407	31.1459	30	4	4	12.3615	13.3027
210404	21	2004	41.2464	32.1923	2.46598	5.2	98.3766	3.98075	0.99232	603.505	184.689	1.03359	5.68054	32.4287	7.50406	3.14709	0	0.0195932	41.2268	59.5505	1.47454	0.244499	31.9478	20.4959	43.5691		2.46598	6.40441	0	0	6.97149	22.9829	31	5	3	12.7656	13.6061
210404	21	2005	28.5292	27.4755	2.46598	5.2	98.3766	3.98075	0.99232	603.505	184.689	1.03359	5.68054	32.4287	7.50406	3.14709	0	0	28.5292	52.9482	0.916355	0	27.4755	18.6186	40.4396		2.46598	6.40441	0	0	20.3742	16.7707	31	4	3	12.3963	13.2531
210404	21	2006	33.4924	8.15364	2.46598	5.2	98.3766	3.98075	0.99232	603.505	184.689	1.03359	5.68054	32.4287	7.50406	3.14709	0	0	33.4924	46.2645	0.913239	0	8.15364	9.25926	6.05469		2.46598	6.40441	0	0	15.1586	35.31	21	4	2	13.4668	14.413
210404	21	2007	30.4312	6.04839	2.46598	5.2	98.3766	3.98075	0.99232	603.505	184.689	1.03359	5.68054	32.4287	7.50406	3.14709	0	0	30.4312	48.7171	0.0753283	0	6.04839	10.3604	2.55474		2.46598	6.40441	0	0	13.3704	28.8306	11	2	3	14.7874	15.3821
210404	21	2008	12.9815	3.73002	2.46598	5.2	98.3766	3.98075	0.99232	603.505	184.689	1.03359	5.68054	32.4287	7.50406	3.14709	0	0.00391308	12.9775	27.032	0.104221	0.17762	3.5524	8.5	1.10193		2.46598	6.40441	0	0	12.2707	28.5968	9	1	3	14.5784	14.472
210404	21	2009	2.07343	5.12821	2.46598	5.2	98.3766	3.98075	0.99232	603.505	184.689	1.03359	5.68054	32.4287	7.50406	3.14709	0	0	2.07343	21.0097	0.308137	0	5.12821	9.16031	3.0888		2.46598	6.40441	0	0	14.1737	34.1026	10	2	2	12.8312	12.9723
210404	21	2010	5.46246	6.19469	2.46598	5.2	98.3766	3.98075	0.99232	603.505	184.689	1.03359	5.68054	32.4287	7.50406	3.14709	0	0.0193046	5.44315	49.5688	0.064636	1.76991	4.42478	13.5135	2.63158		2.15285	6.40441	0	0	5.47837	35.8407	12	2	2	13.7039	13.3541
210404	21	2011	8.05685	3.50877	2.46598	5.2	98.3766	3.98075	0.99232	603.505	184.689	1.03359	5.68054	32.4287	7.50406	3.14709	0	0.0609088	7.99594	35.6247	0.076692	0.219298	3.28947	7.14286	1.09489		2.15285	6.40441	0	0	7.34061	30.4825	10	1	2	14.1018	13.3672
210404	21	2012	7.0939	0.196037	2.46598	5.2	98.3766	3.98075	0.99232	603.505	184.689	1.03359	5.68054	32.4287	7.50406	3.14709	0	0	7.0939	7.75159	1.84524	0	0.196037	0.178789	1	0	2.15285	6.40441	0	0	13.9366	1.14122	18	2	2	13.3377	13.0063
210404	21	2013	19.1473	6.22642	2.46598	5.2	98.3766	3.98075	0.99232	603.505	184.689	1.03359	5.68054	32.4287	7.50406	3.14709	0	0	19.1473	22.0852	3.23441	0	6.22642	6.79612	5.42986	0	2.15285	6.40441	0	0	16.5313	18.3019	16	1	1	13.2292	12.4372
210404	21	2014	18.3334	8.03419	2.46598	5.2	98.3766	3.98075	0.99232	603.505	184.689	1.03359	5.68054	32.4287	7.50406	3.14709	0	1.34492	16.9885	20.1818	1.87477	0.17094	7.86325	6.91358	10.5556	0	2.15285	6.40441	0	0	19.3835	22.3932	16	1	2	13.5162	13.1402
210404	21	2015	18.3219	6.76819	2.46598	5.2	98.3766	3.98075	0.99232	603.505	184.689	1.03359	5.68054	32.4287	7.50406	3.14709	0	0	18.3219	25.0998	0.766188	0	6.76819	4.49438	13.6986	0	2.15285	6.40441	0	0	6.88956	15.2284	16	1	1	13.8979	13.8361
210411	21	2000	7.12871	9.81964	3.21591	4.9	149.857	6.76355	0.988649	593.418	196.655	3.33531	15.6161	45.3882	7.26821	2.86006	0	0	7.12871	6.20846	12.4671	0	9.81964	13.748	7.11061		3.21591	6.38758	0	0	18.0583	65.0635	23	4	3	10.6713	11.8088
210411	21	2001	7.15896	11.1978	3.21591	4.9	149.857	6.76355	0.988649	593.418	196.655	3.33531	15.6161	45.3882	7.26821	2.86006	0	0.0877833	7.07118	9.99249	2.45429	0.389972	10.8078	19.9475	4.74347		3.21591	6.38758	0	0	13.4144	63.1755	27	4	3	10.632	11.6557
210411	21	2002	19.8752	12.7517	3.21591	4.9	149.857	6.76355	0.988649	593.418	196.655	3.33531	15.6161	45.3882	7.26821	2.86006	0	0.150252	19.7249	20.6915	17.9838	0.958773	11.7929	15.4073	10.2156		3.21591	6.38758	0	0	15.4131	55.1774	28	5	4	11.536	11.895
210411	21	2003	15.2224	17.2149	3.21591	4.9	149.857	6.76355	0.988649	593.418	196.655	3.33531	15.6161	45.3882	7.26821	2.86006	0	0.448013	14.7744	15.023	16.2749	0.877193	16.3377	18.202	16.2514		3.21591	6.38758	0	0	10.2598	51.5899	28	3	5	10.8343	10.449
210411	21	2004	9.99074	15.7654	3.21591	4.9	149.857	6.76355	0.988649	593.418	196.655	3.33531	15.6161	45.3882	7.26821	2.86006	0	0	9.99074	8.8517	30.3677	0	15.7654	13.5329	23.0469		3.21591	6.38758	0	0	8.31032	34.0055	24	3	2	10.9629	10.5889
210411	21	2005	3.78888	14.7615	3.21591	4.9	149.857	6.76355	0.988649	593.418	196.655	3.33531	15.6161	45.3882	7.26821	2.86006	0	0.00260288	3.78628	3.61933	5.45266	0.450045	14.3114	11.3341	25.7576		3.21591	6.38758	0	0	6.57095	29.883	26	5	4	10.4057	10.3206
210411	21	2006	4.64227	12.1481	3.21591	4.9	149.857	6.76355	0.988649	593.418	196.655	3.33531	15.6161	45.3882	7.26821	2.86006	0	2.04773	2.59453	3.14804	18.7328	1.18519	10.963	12.7917	11.2903		3.21591	6.38758	0	0	8.33602	48.2469	32	6	5	10.5228	12.7986
210411	21	2007	22.1763	16.4188	3.21591	4.9	149.857	6.76355	0.988649	593.418	196.655	3.33531	15.6161	45.3882	7.26821	2.86006	0	0.397255	21.7791	17.4393	42.0192	0.433705	15.9851	10.3659	25.873		3.21591	6.38758	0	0	7.39645	19.5167	41	2	5	12.9563	12.0863
210411	21	2008	22.1745	15.5716	3.21591	4.9	149.857	6.76355	0.988649	593.418	196.655	3.33531	15.6161	45.3882	7.26821	2.86006	0	0.152981	22.0215	18.8173	39.7815	0.525624	15.046	9.27734	28.5141		3.21591	6.38758	0	0	5.85062	17.2799	40	2	3	13.345	12.0771
210411	21	2009	24.9481	20.2096	3.21591	4.9	149.857	6.76355	0.988649	593.418	196.655	3.33531	15.6161	45.3882	7.26821	2.86006	0	0.102443	24.8457	21.0461	42.394	0.224551	19.985	7.49441	45.9276		3.21591	6.38758	0	0	8.48306	16.4671	34	2	2	12.8072	11.3329
210411	21	2010	20.573	20.0744	3.21591	4.9	149.857	6.76355	0.988649	593.418	196.655	3.33531	15.6161	45.3882	7.26821	2.86006	0	0	20.573	17.6022	34.2673	0	20.0744	6.68934	45.5724		3.09312	6.38758	0	0	7.44011	16.2825	32	2	2	12.638	11.0438
210411	21	2011	17.2879	19.2053	3.21591	4.9	149.857	6.76355	0.988649	593.418	196.655	3.33531	15.6161	45.3882	7.26821	2.86006	0	0	17.2879	13.0797	34.5292	0	19.2053	6.07533	39.3657		3.09312	6.38758	0	0	8.42172	16.4827	36	2	4	12.5439	11.0252
210411	21	2012	14.1806	22.3222	3.21591	4.9	149.857	6.76355	0.988649	593.418	196.655	3.33531	15.6161	45.3882	7.26821	2.86006	0	0	14.1806	10.9196	44.8762	0	22.3222	8.933	48.2014	1.03093	3.09312	6.38758	0	0	10.6111	18.6427	35	2	2	12.0205	10.5388
210411	21	2013	9.10054	17.762	3.21591	4.9	149.857	6.76355	0.988649	593.418	196.655	3.33531	15.6161	45.3882	7.26821	2.86006	0	0.00109688	9.09945	9.87068	5.74327	0.0888099	17.6732	8.24324	36.0104	1.03093	3.09312	6.38758	0	0	7.67673	16.9627	35	2	2	12.0538	11.0731
210411	21	2014	5.18837	7.34633	3.21591	4.9	149.857	6.76355	0.988649	593.418	196.655	3.33531	15.6161	45.3882	7.26821	2.86006	0	0	5.18837	5.59143	0.736072	0	7.34633	7.68432	6.469	0.956938	3.09312	6.38758	0	0	10.954	20.3898	29	1	2	12.1205	11.8395
210411	21	2015	4.97388	5.15276	3.21591	4.9	149.857	6.76355	0.988649	593.418	196.655	3.33531	15.6161	45.3882	7.26821	2.86006	0	0	4.97388	5.09712	3.2289	0	5.15276	3.91858	15.7895	1.0989	3.09312	6.38758	0	0	6.32731	9.02873	24	3	2	11.9075	10.8275
210421	21	2000	4.30208	5.5814	0.967322	7.7	293.566	13.193	0.965683	578.793	190.067	22.0475	16.5153	54.5904	4.55866	0.789808	0	0	4.30208	5.99021	0	0	5.5814	13.0435	0		0.967322	6.36267	0	0	52.9472	81.3953	1	1	1	10.3754	10.7996
210421	21	2001	1.99012	4.5977	0.967322	7.7	293.566	13.193	0.965683	578.793	190.067	22.0475	16.5153	54.5904	4.55866	0.789808	0	0	1.99012	1.88199	2.42102	0	4.5977	8.58896	1.08108		0.967322	6.36267	0	0	46.7949	68.3908	3	2	1	9.51469	10.1849
210421	21	2002	9.75088	8.63309	0.967322	7.7	293.566	13.193	0.965683	578.793	190.067	22.0475	16.5153	54.5904	4.55866	0.789808	0	3.32622	6.42466	12.1835	1.15871	1.43885	7.19424	15.6463	0.763359		0.967322	6.36267	0	0	43.9672	66.5468	4	2	2	10.4383	10.6466
210421	21	2003	6.67299	6.94444	0.967322	7.7	293.566	13.193	0.965683	578.793	190.067	22.0475	16.5153	54.5904	4.55866	0.789808	0	0.823947	5.84904	9.32261	2.01575	0.694444	6.25	12.3188	2		0.967322	6.36267	0	0	35.2194	69.0972	4	2	2	10.4891	10.6437
210421	21	2004	6.50524	10.9023	0.967322	7.7	293.566	13.193	0.965683	578.793	190.067	22.0475	16.5153	54.5904	4.55866	0.789808	0	0.499663	6.00558	12.0082	2.82447	0.37594	10.5263	17.037	4.58015		0.967322	6.36267	0	0	23.7643	63.9098	5	2	2	10.5377	10.5256
210421	21	2005	2.35707	6.34921	0.967322	7.7	293.566	13.193	0.965683	578.793	190.067	22.0475	16.5153	54.5904	4.55866	0.789808	0	0	2.35707	7.51884	0	0	6.34921	14.7059	0		0.967322	6.36267	0	0	19.5108	71.746	4	1	1	9.86697	10.2157
210421	21	2006	4.81307	4.83271	0.967322	7.7	293.566	13.193	0.965683	578.793	190.067	22.0475	16.5153	54.5904	4.55866	0.789808	0	0	4.81307	4.94768	3.34336	0	4.83271	9.44882	0.704225		0.967322	6.36267	0	0	44.9714	76.5799	3	1	1	10.251	10.6214
210421	21	2007	0.43957	2.5641	0.967322	7.7	293.566	13.193	0.965683	578.793	190.067	22.0475	16.5153	54.5904	4.55866	0.789808	0	0	0.43957	0.669195	0	0	2.5641	3.33333	0		0.967322	6.36267	0	0	3.3433	11.5385	2	1	1	10.7324	9.95897
210421	21	2008	1.43749	3.63636	0.967322	7.7	293.566	13.193	0.965683	578.793	190.067	22.0475	16.5153	54.5904	4.55866	0.789808	0	0	1.43749	2.44997	0	0	3.63636	4.87805	0		0.967322	6.36267	0	0	3.77706	18.1818	2	2	2	11.8376	10.2035
210421	21	2009	21.5426	10.1449	0.967322	7.7	293.566	13.193	0.965683	578.793	190.067	22.0475	16.5153	54.5904	4.55866	0.789808	0	0	21.5426	22.8178	0.577333	0	10.1449	10.3448	9.09091		0.967322	6.36267	0	0	7.40171	30.4348	6	2	2	14.0103	13.3332
210421	21	2010	23.7607	7.14286	0.967322	7.7	293.566	13.193	0.965683	578.793	190.067	22.0475	16.5153	54.5904	4.55866	0.789808	0	0	23.7607	27.4312	1.52644	0	7.14286	8.19672	5.40541		0.450218	6.36267	0	0	15.2341	24.4898	6	2	2	13.8673	13.009
210421	21	2011	2.6998	5.26316	0.967322	7.7	293.566	13.193	0.965683	578.793	190.067	22.0475	16.5153	54.5904	4.55866	0.789808	0	0	2.6998	2.91332	1.72746	0	5.26316	3.77358	8.69565		0.450218	6.36267	0	0	13.1106	30.2632	4	2	1	11.412	10.2897
210421	21	2012	4.14475	1.03448	0.967322	7.7	293.566	13.193	0.965683	578.793	190.067	22.0475	16.5153	54.5904	4.55866	0.789808	0	0	4.14475	3.53602	30.8999	0	1.03448	0.130738	82.8947	0	0.450218	6.36267	0	0	4.28564	0.646552	15	2	2	10.9126	9.93693
210421	21	2013	16.9669	13.6027	0.967322	7.7	293.566	13.193	0.965683	578.793	190.067	22.0475	16.5153	54.5904	4.55866	0.789808	0	0	16.9669	16.7021	31.3392	0	13.6027	9.58126	88.1579	0	0.450218	6.36267	0	0	1.20174	2.08754	35	2	2	11.5188	10.5801
210421	21	2014	0.767243	9.57447	0.967322	7.7	293.566	13.193	0.965683	578.793	190.067	22.0475	16.5153	54.5904	4.55866	0.789808	0	0	0.767243	0.857604	0.0139832	0	9.57447	10.5263	5.55556	0	0.450218	6.36267	0	0	11.064	24.4681	6	1	2	9.58295	8.35966
210421	21	2015	1.5872	20	0.967322	7.7	293.566	13.193	0.965683	578.793	190.067	22.0475	16.5153	54.5904	4.55866	0.789808	0	0	1.5872	1.71915	0.775089	0	20	10.2041	35.4839	0	0.450218	6.36267	0	0	23.5304	17.5	9	3	2	9.45962	7.57398
210422	21	2000	62.9457	47.619	3.47694	8.41	500.09	18.225	0.909921	529.612	180.629	44.557	74.6584	110.323	4.19617	-0.116997	0	0	62.9457	62.9457	0	0	47.619	47.619	0		3.47694	6.27403	0	0	0	0	2	1	1	9.78267	10.041
210422	21	2001	75.0006	60	3.47694	8.41	500.09	18.225	0.909921	529.612	180.629	44.557	74.6584	110.323	4.19617	-0.116997	0	0	75.0006	75.0006	0	0	60	60	0		3.47694	6.27403	0	0	0.00560047	2	4	1	1	10.2756	10.5646
210422	21	2002	48.4377	37.037	3.47694	8.41	500.09	18.225	0.909921	529.612	180.629	44.557	74.6584	110.323	4.19617	-0.116997	0	0	48.4377	56.7652	0	0	37.037	44.1176	0		3.47694	6.27403	0	0	17.9308	9.87654	3	1	1	10.8037	10.9097
210422	21	2003	31.7749	27.5229	3.47694	8.41	500.09	18.225	0.909921	529.612	180.629	44.557	74.6584	110.323	4.19617	-0.116997	0	0	31.7749	38.4317	0	0	27.5229	32.967	0		3.47694	6.27403	0	0	32.2488	30.2752	1	1	1	10.9384	10.934
210422	21	2004	21.7959	16.4384	3.47694	8.41	500.09	18.225	0.909921	529.612	180.629	44.557	74.6584	110.323	4.19617	-0.116997	0	0	21.7959	26.8369	0.513509	0	16.4384	18.4	4.7619		3.47694	6.27403	0	0	20.1598	31.5068	3	1	1	11.0366	10.957
210422	21	2005	13.8253	12.6866	3.47694	8.41	500.09	18.225	0.909921	529.612	180.629	44.557	74.6584	110.323	4.19617	-0.116997	0	0	13.8253	16.5885	0	0	12.6866	14.5299	0		3.47694	6.27403	0	0	14.2118	30.597	3	2	1	11.1621	10.8476
210422	21	2006	36.2855	22.4719	3.47694	8.41	500.09	18.225	0.909921	529.612	180.629	44.557	74.6584	110.323	4.19617	-0.116997	0	7.51039	28.7751	35.8973	37.9323	6.17978	16.2921	22.0126	26.3158		3.47694	6.27403	0	0	9.17905	19.1011	6	3	3	11.5454	10.5682
210422	21	2007	16.9955	18.1818	3.47694	8.41	500.09	18.225	0.909921	529.612	180.629	44.557	74.6584	110.323	4.19617	-0.116997	0	2.36055	14.6349	41.6775	3.63803	5.45455	12.7273	16.2791	25		3.47694	6.27403	0	0	1.52977	9.09091	1	2	4	13.0038	11.9912
210422	21	2008	14.488	17.7215	3.47694	8.41	500.09	18.225	0.909921	529.612	180.629	44.557	74.6584	110.323	4.19617	-0.116997	0	0.669509	13.8185	14.2949	20.0889	5.06329	12.6582	14.2857	44.4444		3.47694	6.27403	0	0	12.0631	6.32911	3	2	2	13.493	12.2949
210422	21	2009	31.4341	9.63855	3.47694	8.41	500.09	18.225	0.909921	529.612	180.629	44.557	74.6584	110.323	4.19617	-0.116997	0	0	31.4341	13.5735	41.5392	0	9.63855	8.62069	12		3.47694	6.27403	0	0	2.17443	6.0241	5	2	2	13.4943	13.8304
210422	21	2010	15.1819	10.9756	3.47694	8.41	500.09	18.225	0.909921	529.612	180.629	44.557	74.6584	110.323	4.19617	-0.116997	0	0	15.1819	15.4555	14.9961	0	10.9756	10.7692	11.7647		3.1627	6.27403	0	0	1.66795	2.43902	5	2	2	13.2112	12.9666
210422	21	2011	26.2943	10	3.47694	8.41	500.09	18.225	0.909921	529.612	180.629	44.557	74.6584	110.323	4.19617	-0.116997	0	0	26.2943	38.7169	17.6873	0	10	11.3208	5.88235		3.1627	6.27403	0	0	4.81001	2.85714	2	2	2	14.2876	13.3271
210422	21	2012	29.1153	19.2308	3.47694	8.41	500.09	18.225	0.909921	529.612	180.629	44.557	74.6584	110.323	4.19617	-0.116997	0	0	29.1153	40.7719	24.9695	0	19.2308	18.75	20	0	3.1627	6.27403	0	0	3.22268	7.69231	3	2	1	14.4744	13.8795
210422	21	2013	48.8213	16.2162	3.47694	8.41	500.09	18.225	0.909921	529.612	180.629	44.557	74.6584	110.323	4.19617	-0.116997	0	0	48.8213	28.6027	52.5928	0	16.2162	16.2791	16.129	0	3.1627	6.27403	0	0	19.6278	10.8108	3	2	1	15.4724	15.2161
210422	21	2014	48.0505	11.7647	3.47694	8.41	500.09	18.225	0.909921	529.612	180.629	44.557	74.6584	110.323	4.19617	-0.116997	0	0	48.0505	33.6194	49.8324	0	11.7647	9.09091	14.6341	0	3.1627	6.27403	0	0	12.9154	16.4706	3	1	1	16.0536	15.914
210422	21	2015	44.9956	17.9487	3.47694	8.41	500.09	18.225	0.909921	529.612	180.629	44.557	74.6584	110.323	4.19617	-0.116997	0	0	44.9956	33.2683	47.2356	0	17.9487	16.2162	19.5122	3.61446	3.1627	6.27403	0	0	11.6668	8.97436	3	2	1	14.9373	15.1331
210423	21	2000	44.8209	50.4065	1.25566	9.49	451.179	14.8835	0.954851	506.109	235.366	0.00489387	76.6851	128.106	4.39448	0.0227084	0	0	44.8209	35.5626	97.1317	0	50.4065	42.3077	94.7368		1.25566	6.22873	0	0	2.53934	4.06504	15	4	3	9.72174	9.3697
210423	21	2001	40.5633	38.843	1.25566	9.49	451.179	14.8835	0.954851	506.109	235.366	0.00489387	76.6851	128.106	4.39448	0.0227084	0	0	40.5633	40.57	40.0111	0	38.843	42.1053	26.9231		1.25566	6.22873	0	0	5.2057	19.8347	10	2	1	10.0572	9.21637
210423	21	2002	18.4861	58.1633	1.25566	9.49	451.179	14.8835	0.954851	506.109	235.366	0.00489387	76.6851	128.106	4.39448	0.0227084	0	0	18.4861	18.0457	98.8532	0	58.1633	58.0247	58.8235		1.25566	6.22873	0	0	0.297866	11.2245	8	2	2	9.71754	9.3691
210423	21	2003	32.0498	38.5621	1.25566	9.49	451.179	14.8835	0.954851	506.109	235.366	0.00489387	76.6851	128.106	4.39448	0.0227084	0	1.40284	30.647	38.2581	4.51839	1.96078	36.6013	66.6667	11.5385		1.25566	6.22873	0	0	17.7767	47.7124	12	2	3	9.65543	9.90681
210423	21	2004	52.0338	51.2821	1.25566	9.49	451.179	14.8835	0.954851	506.109	235.366	0.00489387	76.6851	128.106	4.39448	0.0227084	0	14.1445	37.8893	63.511	7.19053	2.2792	49.0028	46.5278	54.5894		1.25566	6.22873	0	0	26.4301	32.4786	29	3	5	9.31789	9.51493
210423	21	2005	70.7555	59.6685	1.25566	9.49	451.179	14.8835	0.954851	506.109	235.366	0.00489387	76.6851	128.106	4.39448	0.0227084	0	18.334	52.4215	73.1191	20.5378	6.62983	53.0387	52.8986	81.3953		1.25566	6.22873	0	0	7.50126	8.83978	23	3	4	10.5425	9.93889
210423	21	2006	50.7438	35.8491	1.25566	9.49	451.179	14.8835	0.954851	506.109	235.366	0.00489387	76.6851	128.106	4.39448	0.0227084	0	0	50.7438	48.4423	85.911	0	35.8491	34.8684	57.1429		1.25566	6.22873	0	0	1.26072	5.03145	7	2	1	11.4857	9.87312
210423	21	2007	56.2333	25.3731	1.25566	9.49	451.179	14.8835	0.954851	506.109	235.366	0.00489387	76.6851	128.106	4.39448	0.0227084	0	8.84369	47.3896	55.3595	61.2112	2.98507	22.3881	23.7288	37.5		1.25566	6.22873	0	0	2.38811	10.4478	7	2	3	13.3116	14.7558
210423	21	2008	60.3907	33.3333	1.25566	9.49	451.179	14.8835	0.954851	506.109	235.366	0.00489387	76.6851	128.106	4.39448	0.0227084	0	14.4791	45.9116	52.7522	97.9561	1.19048	32.1429	35.2113	23.0769		1.25566	6.22873	0	0	0.94251	20.2381	8	2	2	13.1294	14.1399
210423	21	2009	50.1397	13.5135	1.25566	9.49	451.179	14.8835	0.954851	506.109	235.366	0.00489387	76.6851	128.106	4.39448	0.0227084	0	6.12801	44.0117	47.3508	86.8998	1.35135	12.1622	13.8462	11.1111		1.25566	6.22873	0	0	1.11598	17.5676	5	1	2	13.2419	14.0055
210423	21	2010	40.3769	11.4754	1.25566	9.49	451.179	14.8835	0.954851	506.109	235.366	0.00489387	76.6851	128.106	4.39448	0.0227084	0	0	40.3769	40.4633	0	0	11.4754	11.6667	0		1.12064	6.22873	0	0	2.13904	9.83607	3	1	2	13.3771	13.1227
210423	21	2011	58.0834	25	1.25566	9.49	451.179	14.8835	0.954851	506.109	235.366	0.00489387	76.6851	128.106	4.39448	0.0227084	0	0	58.0834	58.0692	100	0	25	23.4043	100		1.12064	6.22873	0	0	5.994	8.33333	5	2	2	12.5657	11.9107
210423	21	2012	52.0786	18.75	1.25566	9.49	451.179	14.8835	0.954851	506.109	235.366	0.00489387	76.6851	128.106	4.39448	0.0227084	0	0	52.0786	52.0786	0	0	18.75	18.75	0	0	1.12064	6.22873	0	0	5.04431	8.33333	6	1	1	12.8987	11.9096
210423	21	2013	1.96007	2.6601	1.25566	9.49	451.179	14.8835	0.954851	506.109	235.366	0.00489387	76.6851	128.106	4.39448	0.0227084	0	0	1.96007	1.96007	0	0	2.6601	2.6601	0	0	1.12064	6.22873	0	0	1.91042	2.85714	13	1	2	10.6841	9.80048
210423	21	2014	8.7997	4.86486	1.25566	9.49	451.179	14.8835	0.954851	506.109	235.366	0.00489387	76.6851	128.106	4.39448	0.0227084	0	0.64694	8.15276	8.7997	0	0.810811	4.05405	4.86486	0	0	1.12064	6.22873	0	0	2.20422	7.02703	13	1	2	11.3701	11.546
210423	21	2015	11.9169	12.5	1.25566	9.49	451.179	14.8835	0.954851	506.109	235.366	0.00489387	76.6851	128.106	4.39448	0.0227084	0	0	11.9169	11.9169	0	0	12.5	12.5	0	0	1.12064	6.22873	0	0	5.20532	6.94444	5	1	1	11.2947	11.558
210502	21	2000	11.7436	34.6457	0.359678	4.58	234.523	18.1106	0.991184	633.689	141.716	1.49337	12.4073	49.9624	7.60518	2.96954	0	3.90814	7.83549	13.9813	8.1824	9.87831	24.7674	39.6584	31.6092		0.359678	6.45314	0	0	5.67079	9.37724	21	4	5	10.3355	11.1998
210502	21	2001	5.698	30.3879	0.359678	4.58	234.523	18.1106	0.991184	633.689	141.716	1.49337	12.4073	49.9624	7.60518	2.96954	0	2.70406	2.99394	23.2917	1.92525	6.95043	23.4375	45.0413	25.2187		0.359678	6.45314	0	0	3.30197	8.24353	23	3	5	9.85771	10.3112
210502	21	2002	9.18531	32.593	0.359678	4.58	234.523	18.1106	0.991184	633.689	141.716	1.49337	12.4073	49.9624	7.60518	2.96954	0	2.13918	7.04613	17.1692	1.98104	9.48379	23.1092	58.2339	23.9775		0.359678	6.45314	0	0	4.85639	11.1044	30	5	5	10.3811	11.5955
210502	21	2003	7.95839	26.5119	0.359678	4.58	234.523	18.1106	0.991184	633.689	141.716	1.49337	12.4073	49.9624	7.60518	2.96954	0	1.43021	6.52819	20.3417	1.14633	5.93952	20.5724	52.3909	17.4325		0.359678	6.45314	0	0	9.13899	10.9071	28	3	5	10.5341	11.5625
210502	21	2004	10.9057	24.5056	0.359678	4.58	234.523	18.1106	0.991184	633.689	141.716	1.49337	12.4073	49.9624	7.60518	2.96954	0	0.159876	10.7458	19.791	0.58035	1.97764	22.5279	34.0807	20.6397		0.359678	6.45314	0	0	11.0474	11.178	30	3	4	12.1009	12.8511
210502	21	2005	11.5759	27.7905	0.359678	4.58	234.523	18.1106	0.991184	633.689	141.716	1.49337	12.4073	49.9624	7.60518	2.96954	0	0	11.5759	21.8031	0.399282	0	27.7905	38.652	22.3448		0.359678	6.45314	0	0	10.8001	11.0243	27	5	2	12.4804	13.1183
210502	21	2006	11.2272	17.2484	0.359678	4.58	234.523	18.1106	0.991184	633.689	141.716	1.49337	12.4073	49.9624	7.60518	2.96954	0	0	11.2272	16.2253	0.71736	0	17.2484	24.9344	13.8073		0.359678	6.45314	0	0	0.842773	16.2338	21	3	1	12.6616	13.4002
210502	21	2007	16.162	3.12067	0.359678	4.58	234.523	18.1106	0.991184	633.689	141.716	1.49337	12.4073	49.9624	7.60518	2.96954	0	0.0244679	16.1375	23.571	0.115667	0.0693481	3.05132	3.83632	2.85442		0.359678	6.45314	0	0	1.39465	14.7018	13	2	4	15.6373	16.311
210502	21	2008	14.4876	2.11833	0.359678	4.58	234.523	18.1106	0.991184	633.689	141.716	1.49337	12.4073	49.9624	7.60518	2.96954	0	0	14.4876	22.4529	0.0503137	0	2.11833	6.08466	0.605449		0.359678	6.45314	0	0	1.72284	16.6545	7	1	3	16.69	16.87
210502	21	2009	11.8121	3.58527	0.359678	4.58	234.523	18.1106	0.991184	633.689	141.716	1.49337	12.4073	49.9624	7.60518	2.96954	0	0.0364925	11.7756	52.2798	0.119328	0.193798	3.39147	10.9155	0.802139		0.359678	6.45314	0	0	2.26001	15.3101	16	2	2	15.6118	16.348
210502	21	2010	14.7342	2.59259	0.359678	4.58	234.523	18.1106	0.991184	633.689	141.716	1.49337	12.4073	49.9624	7.60518	2.96954	0	0.00152085	14.7327	29.1366	0.171028	0.0925926	2.5	5.32995	1.02041		0.247759	6.45314	0	0	2.04364	13.8889	12	2	2	16.1218	16.6366
210502	21	2011	16.1688	2.18038	0.359678	4.58	234.523	18.1106	0.991184	633.689	141.716	1.49337	12.4073	49.9624	7.60518	2.96954	0	0.0543892	16.1144	31.4891	0.0544181	0.198216	1.98216	4.98534	0.748503		0.247759	6.45314	0	0	0.532929	13.9742	8	2	2	16.5908	16.9279
210502	21	2012	18.3874	1.60714	0.359678	4.58	234.523	18.1106	0.991184	633.689	141.716	1.49337	12.4073	49.9624	7.60518	2.96954	0	0	18.3874	29.0447	0.0469795	0	1.60714	1.41777	1.92926	0	0.247759	6.45314	0	0	0.41941	6.4881	7	2	2	16.453	16.9401
210502	21	2013	19.2949	1.52505	0.359678	4.58	234.523	18.1106	0.991184	633.689	141.716	1.49337	12.4073	49.9624	7.60518	2.96954	0	0.0890234	19.2059	34.2719	0.00357722	0.0726216	1.45243	5.4878	0.285987	0	0.247759	6.45314	0	0	0.246851	9.15033	10	2	2	16.7367	17.2974
210502	21	2014	19.8358	0.758725	0.359678	4.58	234.523	18.1106	0.991184	633.689	141.716	1.49337	12.4073	49.9624	7.60518	2.96954	0	6.90628e-06	19.8358	27.7995	2.41084e-05	0.0758725	0.682853	2.29226	0.206398	0	0.247759	6.45314	0	0	1.17234	10.4704	3	1	2	17.7441	18.3723
210502	21	2015	16.4489	4.62509	0.359678	4.58	234.523	18.1106	0.991184	633.689	141.716	1.49337	12.4073	49.9624	7.60518	2.96954	0	0.0500024	16.3989	21.0237	0.00445306	1.85704	2.76804	6.68709	0.111732	0	0.247759	6.45314	0	0	0.747056	4.62509	35	1	2	14.6795	15.625
210503	21	2000	10.7531	3.96825	0.422822	7.4	204.254	12.403	0.993798	624.26	157.976	1.52975	9.00251	30.2027	6.57583	2.65592	0	0	10.7531	10.7653	0	0	3.96825	4.16667	0		0.422822	6.43817	0	0	0.868976	1.5873	1	1	1	10.2661	8.78189
210503	21	2001	33.2359	23.5632	0.422822	7.4	204.254	12.403	0.993798	624.26	157.976	1.52975	9.00251	30.2027	6.57583	2.65592	0	0	33.2359	25.3837	99.9722	0	23.5632	7.04225	96.875		0.422822	6.43817	0	0	0.388894	0.574713	9	2	1	9.89969	9.7255
210503	21	2002	14.3902	7.85714	0.422822	7.4	204.254	12.403	0.993798	624.26	157.976	1.52975	9.00251	30.2027	6.57583	2.65592	0	0	14.3902	14.3928	0	0	7.85714	8.08823	0		0.422822	6.43817	0	0	7.79349	9.28571	2	2	1	10.3081	10.4013
210503	21	2003	14.5179	34.1549	0.422822	7.4	204.254	12.403	0.993798	624.26	157.976	1.52975	9.00251	30.2027	6.57583	2.65592	0	0	14.5179	10.2647	99.8604	0	34.1549	9.7561	97.4684		0.422822	6.43817	0	0	9.44204	7.04225	8	2	1	8.73082	9.06462
210503	21	2004	13.6217	41.4545	0.422822	7.4	204.254	12.403	0.993798	624.26	157.976	1.52975	9.00251	30.2027	6.57583	2.65592	0	0	13.6217	10.7405	99.9908	0	41.4545	13.0435	98.9011		0.422822	6.43817	0	0	0.59768	1.81818	10	2	1	8.93913	8.87391
210503	21	2005	7.04194	44.0816	0.422822	7.4	204.254	12.403	0.993798	624.26	157.976	1.52975	9.00251	30.2027	6.57583	2.65592	0	0	7.04194	4.68746	71.1453	0	44.0816	11.3333	95.7895		0.422822	6.43817	0	0	1.59072	2.44898	9	1	1	8.41225	8.07798
210503	21	2006	4.76622	25.256	0.422822	7.4	204.254	12.403	0.993798	624.26	157.976	1.52975	9.00251	30.2027	6.57583	2.65592	0	0	4.76622	4.46765	54.3909	0	25.256	8.8983	92.9825		0.422822	6.43817	0	0	0.751587	8.19113	11	2	1	9.61893	9.8033
210503	21	2007	6.83118	29.4643	0.422822	7.4	204.254	12.403	0.993798	624.26	157.976	1.52975	9.00251	30.2027	6.57583	2.65592	0	0.740742	6.09044	6.66549	31.7003	4.46429	25	19.2771	58.6207		0.422822	6.43817	0	0	1.99814	8.92857	17	2	3	10.9998	9.78096
210503	21	2008	3.07846	45.8564	0.422822	7.4	204.254	12.403	0.993798	624.26	157.976	1.52975	9.00251	30.2027	6.57583	2.65592	0	0.928884	2.14958	3.00139	20.8663	21.547	24.3094	39.8438	60.3774		0.422822	6.43817	0	0	0.112967	1.65746	23	2	3	10.5901	8.92258
210503	21	2009	2.67192	23.5714	0.422822	7.4	204.254	12.403	0.993798	624.26	157.976	1.52975	9.00251	30.2027	6.57583	2.65592	0	0.132484	2.53944	2.67957	2.51874	7.85714	15.7143	20.8333	29.5455		0.422822	6.43817	0	0	0.678162	7.14286	16	2	2	10.4122	9.04919
210503	21	2010	3.37076	26.9841	0.422822	7.4	204.254	12.403	0.993798	624.26	157.976	1.52975	9.00251	30.2027	6.57583	2.65592	0	0.606975	2.76379	3.67564	0.984815	11.1111	15.873	27.5449	25.8824		0.36411	6.43817	0	0	0.332192	1.98413	23	2	2	10.4059	9.06825
210503	21	2011	4.80368	22.5941	0.422822	7.4	204.254	12.403	0.993798	624.26	157.976	1.52975	9.00251	30.2027	6.57583	2.65592	0	1.43053	3.37315	5.091	1.52403	3.34728	19.2469	20.765	28.5714		0.36411	6.43817	0	0	0.503845	4.1841	23	2	2	11.2213	10.7803
210503	21	2012	7.83524	25.4019	0.422822	7.4	204.254	12.403	0.993798	624.26	157.976	1.52975	9.00251	30.2027	6.57583	2.65592	0	2.97901	4.85623	8.22218	1.81282	6.75241	18.6495	18.75	42.5287	0	0.36411	6.43817	0	0	0.506632	5.14469	22	2	2	11.4499	11.1404
210503	21	2013	2.88339	4.61271	0.422822	7.4	204.254	12.403	0.993798	624.26	157.976	1.52975	9.00251	30.2027	6.57583	2.65592	0	0	2.88339	2.60522	15.9158	0	4.61271	2.67035	38.0952	0	0.36411	6.43817	0	0	0.776905	2.17581	21	2	2	11.2592	9.13916
210503	21	2014	8.07266	19.8953	0.422822	7.4	204.254	12.403	0.993798	624.26	157.976	1.52975	9.00251	30.2027	6.57583	2.65592	0	1.08114	6.99152	6.73399	21.4096	2.35602	17.5393	15.2866	41.1765	0	0.36411	6.43817	0	0	1.24061	3.14136	24	1	2	11.455	9.43226
210503	21	2015	4.091	5.81846	0.422822	7.4	204.254	12.403	0.993798	624.26	157.976	1.52975	9.00251	30.2027	6.57583	2.65592	0	0	4.091	3.47236	13.972	0	5.81846	3.77668	40.8451	0	0.36411	6.43817	0	0	4.26821	3.8014	28	3	2	11.421	8.40396
210504	21	2000	27.744	36.9627	0.451198	4.58	332.816	20.6894	0.934331	617.069	144.686	3.80455	4.66918	49.7614	6.62508	2.22007	0	0	27.744	0	81.2194	0	36.9627	0	47.9554		0.451198	6.4266	0	0	44.788	37.8223	10	1	2	9.39293	9.06889
210504	21	2001	13.032	34.4371	0.451198	4.58	332.816	20.6894	0.934331	617.069	144.686	3.80455	4.66918	49.7614	6.62508	2.22007	0	0	13.032	0	78.9826	0	34.4371	0	49.5238		0.451198	6.4266	0	0	51.8351	33.7748	8	2	2	8.91276	8.40755
210504	21	2002	9.17512	28.2258	0.451198	4.58	332.816	20.6894	0.934331	617.069	144.686	3.80455	4.66918	49.7614	6.62508	2.22007	0	0	9.17512	0	82.4664	0	28.2258	0	58.3333		0.451198	6.4266	0	0	27.425	21.7742	6	1	2	7.74938	7.05738
210504	21	2003	0.244976	2.17391	0.451198	4.58	332.816	20.6894	0.934331	617.069	144.686	3.80455	4.66918	49.7614	6.62508	2.22007	0	0.244976	0	0.244976	0	2.17391	0	2.17391	0		0.451198	6.4266	0	0	3.66497	6.52174	1	1	1	7.3908	1.09861
210504	21	2004	0.475635	1.78571	0.451198	4.58	332.816	20.6894	0.934331	617.069	144.686	3.80455	4.66918	49.7614	6.62508	2.22007	0	0	0.475635	0.75223	0	0	1.78571	3.84615	0		0.451198	6.4266	0	0	71.8456	65.625	2	1	2	8.8343	6.99256
210504	21	2005	0	0	0.451198	4.58	332.816	20.6894	0.934331	617.069	144.686	3.80455	4.66918	49.7614	6.62508	2.22007	0	0	0	0	0	0	0	0	0		0.451198	6.4266	0	0	81.1594	85.5967	0	0	0	0	0
210504	21	2006	0.091495	8.21918	0.451198	4.58	332.816	20.6894	0.934331	617.069	144.686	3.80455	4.66918	49.7614	6.62508	2.22007	0	0	0.091495	0	72.6753	0	8.21918	0	75		0.451198	6.4266	0	0	14.4877	21.9178	2	1	2	6.42298	3.74557
210504	21	2007	14.1122	42.8571	0.451198	4.58	332.816	20.6894	0.934331	617.069	144.686	3.80455	4.66918	49.7614	6.62508	2.22007	0	0	14.1122	9.02326	82.6835	0	42.8571	23.3083	84.127		0.451198	6.4266	0	0	6.88557	9.18367	17	2	3	10.388	11.0706
210504	21	2008	8.65673	39.0805	0.451198	4.58	332.816	20.6894	0.934331	617.069	144.686	3.80455	4.66918	49.7614	6.62508	2.22007	0	0	8.65673	6.2657	38.4556	0	39.0805	15.6522	84.7458		0.451198	6.4266	0	0	6.2927	8.62069	15	2	4	10.2751	11.8529
210504	21	2009	16.3072	32.7485	0.451198	4.58	332.816	20.6894	0.934331	617.069	144.686	3.80455	4.66918	49.7614	6.62508	2.22007	0	0.0449429	16.2623	19.5485	2.38783	2.92398	29.8246	19.5489	78.9474		0.451198	6.4266	0	0	2.85096	7.01754	17	2	2	13.3325	14.0968
210504	21	2010	9.22035	33.2248	0.451198	4.58	332.816	20.6894	0.934331	617.069	144.686	3.80455	4.66918	49.7614	6.62508	2.22007	0	0.0815523	9.13879	22.5825	0.303016	0.651466	32.5733	15.7407	74.7253		0.392845	6.4266	0	0	2.05926	5.53746	20	2	2	14.1426	14.7985
210504	21	2011	13.1627	18.1395	0.451198	4.58	332.816	20.6894	0.934331	617.069	144.686	3.80455	4.66918	49.7614	6.62508	2.22007	0	0.332422	12.8303	32.3384	0.0508546	0.930233	17.2093	10.5263	36.5079		0.392845	6.4266	0	0	2.29463	7.44186	12	2	3	15.6077	16.0077
210504	21	2012	10.3007	6.25	0.451198	4.58	332.816	20.6894	0.934331	617.069	144.686	3.80455	4.66918	49.7614	6.62508	2.22007	0	0	10.3007	18.9471	0.00120817	0	6.25	6.35838	5.88235	0.793651	0.392845	6.4266	0	0	1.08233	11.6071	6	1	1	16.3772	16.8774
210504	21	2013	7.22617	3.50877	0.451198	4.58	332.816	20.6894	0.934331	617.069	144.686	3.80455	4.66918	49.7614	6.62508	2.22007	0	0	7.22617	12.2829	0.0227235	0	3.50877	3.68421	3.15789	0.793651	0.392845	6.4266	0	0	0.565845	7.7193	4	1	1	16.5426	17.1327
210504	21	2014	4.94762	3.18471	0.451198	4.58	332.816	20.6894	0.934331	617.069	144.686	3.80455	4.66918	49.7614	6.62508	2.22007	0	0	4.94762	7.54859	0.0961856	0	3.18471	3.44828	2.43902	0.657895	0.392845	6.4266	0	0	2.29473	6.36943	4	1	1	15.995	16.6358
210504	21	2015	3.32067	3.10078	0.451198	4.58	332.816	20.6894	0.934331	617.069	144.686	3.80455	4.66918	49.7614	6.62508	2.22007	0	0	3.32067	5.18928	0.0504603	0	3.10078	3.48259	1.75439	0.47619	0.392845	6.4266	0	0	3.3384	1.93798	2	1	1	15.3095	16.3334
210505	21	2000	0	0	0.104203	7.69	489.656	25.8655	0.936204	629.833	125.059	8.10045	21.6307	66.5956	4.96606	1.37521	0	0	0	0	0	0	0	0	0		0.104203	6.44704	0	0	0	0	0	0	0	0	0
210505	21	2001	0	0	0.104203	7.69	489.656	25.8655	0.936204	629.833	125.059	8.10045	21.6307	66.5956	4.96606	1.37521	0	0	0	0	0	0	0	0	0		0.104203	6.44704	0	0	0	0	0	0	0	0	0
210505	21	2002	0	0	0.104203	7.69	489.656	25.8655	0.936204	629.833	125.059	8.10045	21.6307	66.5956	4.96606	1.37521	0	0	0	0	0	0	0	0	0		0.104203	6.44704	0	0	0	0	0	0	0	0	0
210505	21	2003	0	0	0.104203	7.69	489.656	25.8655	0.936204	629.833	125.059	8.10045	21.6307	66.5956	4.96606	1.37521	0	0	0	0	0	0	0	0	0		0.104203	6.44704	0	0	5.44465	20	0	0	0	0	0
210505	21	2004	0	0	0.104203	7.69	489.656	25.8655	0.936204	629.833	125.059	8.10045	21.6307	66.5956	4.96606	1.37521	0	0	0	0	0	0	0	0	0		0.104203	6.44704	0	0	39.7948	5.40541	0	0	0	0	0
210505	21	2005	0	0	0.104203	7.69	489.656	25.8655	0.936204	629.833	125.059	8.10045	21.6307	66.5956	4.96606	1.37521	0	0	0	0	0	0	0	0	0		0.104203	6.44704	0	0	0	0	0	0	0	0	0
210505	21	2006	0	0	0.104203	7.69	489.656	25.8655	0.936204	629.833	125.059	8.10045	21.6307	66.5956	4.96606	1.37521	0	0	0	0	0	0	0	0	0		0.104203	6.44704	0	0	0	0	0	0	0	0	0
210505	21	2007	0	0	0.104203	7.69	489.656	25.8655	0.936204	629.833	125.059	8.10045	21.6307	66.5956	4.96606	1.37521	0	0	0	0	0	0	0	0	0		0.104203	6.44704	0	0	0	0	0	0	0	0	0
210505	21	2008	0	0	0.104203	7.69	489.656	25.8655	0.936204	629.833	125.059	8.10045	21.6307	66.5956	4.96606	1.37521	0	0	0	0	0	0	0	0	0		0.104203	6.44704	0	0	0	0	0	0	0	0	0
210505	21	2009	0	0	0.104203	7.69	489.656	25.8655	0.936204	629.833	125.059	8.10045	21.6307	66.5956	4.96606	1.37521	0	0	0	0	0	0	0	0	0		0.104203	6.44704	0	0	0	0	0	0	0	0	0
210505	21	2010	0	0	0.104203	7.69	489.656	25.8655	0.936204	629.833	125.059	8.10045	21.6307	66.5956	4.96606	1.37521	0	0	0	0	0	0	0	0	0		0.0639193	6.44704	0	0	0	0	0	0	0	0	0
210505	21	2011	0	0	0.104203	7.69	489.656	25.8655	0.936204	629.833	125.059	8.10045	21.6307	66.5956	4.96606	1.37521	0	0	0	0	0	0	0	0	0		0.0639193	6.44704	0	0	0	0	0	0	0	0	0
210505	21	2012	0	0	0.104203	7.69	489.656	25.8655	0.936204	629.833	125.059	8.10045	21.6307	66.5956	4.96606	1.37521	0	0	0	0	0	0	0	0	0	0	0.0639193	6.44704	0	0	0	0	0	0	0	0	0
210505	21	2013	1.73788	0.748607	0.104203	7.69	489.656	25.8655	0.936204	629.833	125.059	8.10045	21.6307	66.5956	4.96606	1.37521	0	0	1.73788	4.31097	0	0	0.748607	0.74939	0	0	0.0639193	6.44704	0	0	0.144038	0.766017	22	2	1	10.9677	7.73903
210505	21	2014	0	0	0.104203	7.69	489.656	25.8655	0.936204	629.833	125.059	8.10045	21.6307	66.5956	4.96606	1.37521	0	0	0	0	0	0	0	0	0	0	0.0639193	6.44704	0	0	0	0	0	0	0	0	0
210505	21	2015	0	0	0.104203	7.69	489.656	25.8655	0.936204	629.833	125.059	8.10045	21.6307	66.5956	4.96606	1.37521	0	0	0	0	0	0	0	0	0	0	0.0639193	6.44704	0	0	0	0	0	0	0	0	0
210521	21	2000	6.38188	7.5	0.965851	7.65	474.083	24.5772	0.911325	598.527	129.192	12.0173	31.2398	74.6156	4.47606	0.501717	0	4.94336	1.43853	6.3819	0	2.5	5	7.69231	0		0.965851	6.39614	0	0	10.101	20	3	1	2	10.593	10.0643
210521	21	2001	20.5673	3.92157	0.965851	7.65	474.083	24.5772	0.911325	598.527	129.192	12.0173	31.2398	74.6156	4.47606	0.501717	0	0	20.5673	19.8773	100	0	3.92157	3.16206	100		0.965851	6.39614	0	0	7.08814	1.96078	3	2	1	10.5592	9.38286
210521	21	2002	0.101596	3.33333	0.965851	7.65	474.083	24.5772	0.911325	598.527	129.192	12.0173	31.2398	74.6156	4.47606	0.501717	0	0	0.101596	0.102897	0	0	3.33333	3.44828	0		0.965851	6.39614	0	0	3.61244	16.6667	1	1	1	8.22978	9.47278
210521	21	2003	0	0	0.965851	7.65	474.083	24.5772	0.911325	598.527	129.192	12.0173	31.2398	74.6156	4.47606	0.501717	0	0	0	0	0	0	0	0	0		0.965851	6.39614	0	0	0	0	0	0	0	0	0
210521	21	2004	6.98766	70.5882	0.965851	7.65	474.083	24.5772	0.911325	598.527	129.192	12.0173	31.2398	74.6156	4.47606	0.501717	0	0	6.98766	4.70973	87.2353	0	70.5882	35.9375	95.5056		0.965851	6.39614	0	0	4.16518	5.22876	11	1	1	7.65393	7.95456
210521	21	2005	20.0706	71.5976	0.965851	7.65	474.083	24.5772	0.911325	598.527	129.192	12.0173	31.2398	74.6156	4.47606	0.501717	0	0	20.0706	11.4016	97.4716	0	71.5976	36.9231	93.2692		0.965851	6.39614	0	0	1.30648	1.77515	10	1	2	8.51904	7.80965
210521	21	2006	28.1563	77.4436	0.965851	7.65	474.083	24.5772	0.911325	598.527	129.192	12.0173	31.2398	74.6156	4.47606	0.501717	0	0	28.1563	18.6958	89.7906	0	77.4436	46.3158	94.7368		0.965851	6.39614	0	0	0.00155961	1.12782	9	2	1	8.73606	8.1512
210521	21	2007	64.0439	47.5	0.965851	7.65	474.083	24.5772	0.911325	598.527	129.192	12.0173	31.2398	74.6156	4.47606	0.501717	0	0	64.0439	56.6296	78.2098	0	47.5	57.1429	45.4545		0.965851	6.39614	0	0	1.3345	2.5	9	1	3	10.667	10.3981
210521	21	2008	71.7515	39.5833	0.965851	7.65	474.083	24.5772	0.911325	598.527	129.192	12.0173	31.2398	74.6156	4.47606	0.501717	0	0	71.7515	71.6113	71.9129	0	39.5833	27.2727	43.2432		0.965851	6.39614	0	0	3.04994	14.5833	10	2	2	11.0817	10.7003
210521	21	2009	24.3286	36.7089	0.965851	7.65	474.083	24.5772	0.911325	598.527	129.192	12.0173	31.2398	74.6156	4.47606	0.501717	0	0	24.3286	11.2076	74.6422	0	36.7089	10.5263	60.9756		0.965851	6.39614	0	0	0.804023	2.53165	13	2	2	11.1402	10.8008
210521	21	2010	5.08064	16.3462	0.965851	7.65	474.083	24.5772	0.911325	598.527	129.192	12.0173	31.2398	74.6156	4.47606	0.501717	0	0	5.08064	3.63307	7.96009	0	16.3462	9.09091	21.6667		1.04416	6.39614	0	0	0.132779	4.80769	9	2	2	11.1413	10.0398
210521	21	2011	7.2792	23.1707	0.965851	7.65	474.083	24.5772	0.911325	598.527	129.192	12.0173	31.2398	74.6156	4.47606	0.501717	0	0	7.2792	5.06893	28.3066	0	23.1707	10	35.7143		1.04416	6.39614	0	0	0.165315	4.87805	9	2	2	11.0436	10.4166
210521	21	2012	1.62348	4.40252	0.965851	7.65	474.083	24.5772	0.911325	598.527	129.192	12.0173	31.2398	74.6156	4.47606	0.501717	0	0	1.62348	1.31918	41.9141	0	4.40252	2.31023	46.6667	0	1.04416	6.39614	0	0	0.477173	0.786164	15	2	1	10.8217	9.56376
210521	21	2013	13.3168	23.32	0.965851	7.65	474.083	24.5772	0.911325	598.527	129.192	12.0173	31.2398	74.6156	4.47606	0.501717	0	3.34566	9.97115	12.0136	93.5635	14.4433	8.87663	20.5744	89.8734	0	1.04416	6.39614	0	0	2.68669	2.80843	57	2	2	10.3544	9.67889
210521	21	2014	9.23472	29.7872	0.965851	7.65	474.083	24.5772	0.911325	598.527	129.192	12.0173	31.2398	74.6156	4.47606	0.501717	0	0	9.23472	5.38109	57.4918	0	29.7872	6.45161	75	0	1.04416	6.39614	0	0	0.168175	1.06383	10	1	1	11.2086	10.6635
210521	21	2015	14.0133	25.9615	0.965851	7.65	474.083	24.5772	0.911325	598.527	129.192	12.0173	31.2398	74.6156	4.47606	0.501717	0	0	14.0133	9.94927	45.3303	0	25.9615	10.6061	52.6316	0	1.04416	6.39614	0	0	0.152609	11.5385	11	2	2	11.4133	10.6954
210522	21	2000	19.79	19.0909	2.31342	4.91	511.352	25.4178	0.837773	512.251	155.583	71.0293	120.594	153.907	4.41412	0.118	0	0	19.79	20.2418	12.6011	0	19.0909	25.974	3.0303		2.31342	6.24077	0	0	28.9887	33.6364	2	2	1	9.86651	10.243
210522	21	2001	18.5497	19.209	2.31342	4.91	511.352	25.4178	0.837773	512.251	155.583	71.0293	120.594	153.907	4.41412	0.118	0	0	18.5497	15.7921	42.8418	0	19.209	20.979	11.7647		2.31342	6.24077	0	0	24.1624	23.1638	8	2	3	9.697	9.85944
210522	21	2002	3.79175	9.62567	2.31342	4.91	511.352	25.4178	0.837773	512.251	155.583	71.0293	120.594	153.907	4.41412	0.118	0	0	3.79175	3.85058	0	0	9.62567	10.1695	0		2.31342	6.24077	0	0	16.6372	19.7861	3	1	1	8.80585	9.44958
210522	21	2003	0.374705	1.81818	2.31342	4.91	511.352	25.4178	0.837773	512.251	155.583	71.0293	120.594	153.907	4.41412	0.118	0	0	0.374705	0.374705	0	0	1.81818	1.81818	0		2.31342	6.24077	0	0	10.9558	36.3636	1	1	1	8.99727	10.2847
210522	21	2004	5.03656	10.5	2.31342	4.91	511.352	25.4178	0.837773	512.251	155.583	71.0293	120.594	153.907	4.41412	0.118	0	0	5.03656	1.5164	75.2988	0	10.5	6.52174	56.25		2.31342	6.24077	0	0	1.69434	3.5	7	2	2	9.38524	8.90868
210522	21	2005	2.36943	4.2328	2.31342	4.91	511.352	25.4178	0.837773	512.251	155.583	71.0293	120.594	153.907	4.41412	0.118	0	0	2.36943	2.43643	0	0	4.2328	4.37158	0		2.31342	6.24077	0	0	0.268022	2.1164	3	1	1	9.77717	10.4346
210522	21	2006	9.64294	8.33333	2.31342	4.91	511.352	25.4178	0.837773	512.251	155.583	71.0293	120.594	153.907	4.41412	0.118	0	0	9.64294	9.66987	0	0	8.33333	8.46154	0		2.31342	6.24077	0	0	7.52268	26.5152	1	1	1	10.7632	11.5335
210522	21	2007	18.5325	3.06122	2.31342	4.91	511.352	25.4178	0.837773	512.251	155.583	71.0293	120.594	153.907	4.41412	0.118	0	0	18.5325	19.4463	0	0	3.06122	3.48837	0		2.31342	6.24077	0	0	8.27777	14.2857	3	1	1	13.3982	14.1534
210522	21	2008	35.7645	3.61446	2.31342	4.91	511.352	25.4178	0.837773	512.251	155.583	71.0293	120.594	153.907	4.41412	0.118	0	0	35.7645	35.7959	0	0	3.61446	3.65854	0		2.31342	6.24077	0	0	1.73496	6.0241	3	1	1	13.9233	14.6897
210522	21	2009	25.1006	4.28571	2.31342	4.91	511.352	25.4178	0.837773	512.251	155.583	71.0293	120.594	153.907	4.41412	0.118	0	0	25.1006	25.1125	0	0	4.28571	4.34783	0		2.31342	6.24077	0	0	0.0898088	1.42857	3	1	1	13.0515	13.9
210522	21	2010	21.6928	2.22222	2.31342	4.91	511.352	25.4178	0.837773	512.251	155.583	71.0293	120.594	153.907	4.41412	0.118	0	0	21.6928	21.6928	0	0	2.22222	2.22222	0		2.21267	6.24077	0	0	1.22228	2.22222	2	1	1	13.4007	14.0842
210522	21	2011	22.3336	2.40964	2.31342	4.91	511.352	25.4178	0.837773	512.251	155.583	71.0293	120.594	153.907	4.41412	0.118	0	0	22.3336	22.6164	0	0	2.40964	2.5641	0		2.21267	6.24077	0	0	3.65192	3.61446	2	1	2	13.4506	14.129
210522	21	2012	1.86825	2.8169	2.31342	4.91	511.352	25.4178	0.837773	512.251	155.583	71.0293	120.594	153.907	4.41412	0.118	0	0	1.86825	10.1399	0	0	2.8169	3.07692	0	2.04082	2.21267	6.24077	0	0	0.912502	4.22535	2	1	1	12.5157	13.2645
210522	21	2013	0.168645	1.06952	2.31342	4.91	511.352	25.4178	0.837773	512.251	155.583	71.0293	120.594	153.907	4.41412	0.118	0	0	0.168645	0.508634	0	0	1.06952	1.08696	0	2.04082	2.21267	6.24077	0	0	1.1509	1.60428	2	1	1	10.2075	9.47888
210522	21	2014	0.331839	1.94175	2.31342	4.91	511.352	25.4178	0.837773	512.251	155.583	71.0293	120.594	153.907	4.41412	0.118	0	0	0.331839	0.405356	0	0	1.94175	2	0	1.47059	2.21267	6.24077	0	0	2.00823	5.82524	2	1	1	9.722	6.80849
210522	21	2015	0.0343508	0.995025	2.31342	4.91	511.352	25.4178	0.837773	512.251	155.583	71.0293	120.594	153.907	4.41412	0.118	0	0	0.0343508	0.0345371	0	0	0.995025	1	0	2.29885	2.21267	6.24077	0	0	0.182199	2.48756	2	1	1	9.9436	6.83033
210602	21	2000	15.2331	10.274	0.524274	5.18	79.0787	11.3348	0.989	642.683	14.0189	0.44994	131.657	177.831	7.7929	2.64289	0	10.1359	5.09715	13.6451	21.5373	1.36986	8.90411	7.2165	16.3265		0.524274	6.46721	0	0	41.7345	54.1096	10	4	2	10.3617	11.5125
210602	21	2001	7.77542	12.8	0.524274	5.18	79.0787	11.3348	0.989	642.683	14.0189	0.44994	131.657	177.831	7.7929	2.64289	0	0.421136	7.35428	7.73093	7.80052	0.8	12	12.9412	12.5		0.524274	6.46721	0	0	24.1807	57.6	9	4	3	10.0773	9.15374
210602	21	2002	1.42103	3.44828	0.524274	5.18	79.0787	11.3348	0.989	642.683	14.0189	0.44994	131.657	177.831	7.7929	2.64289	0	1.27097	0.150053	1.89977	0.354059	1.72414	1.72414	3.75	2.77778		0.524274	6.46721	0	0	49.3604	61.2069	3	3	3	9.18192	10.1293
210602	21	2003	16.5398	12.8571	0.524274	5.18	79.0787	11.3348	0.989	642.683	14.0189	0.44994	131.657	177.831	7.7929	2.64289	0	16.2993	0.240522	17.8898	11.7141	9.52381	3.33333	9.65517	20		0.524274	6.46721	0	0	53.2654	64.7619	10	4	4	9.7284	12.0788
210602	21	2004	9.34143	9.50226	0.524274	5.18	79.0787	11.3348	0.989	642.683	14.0189	0.44994	131.657	177.831	7.7929	2.64289	0	0	9.34143	11.7653	2.81754	0	9.50226	8.77193	12		0.524274	6.46721	0	0	48.8894	67.4208	8	2	1	9.61649	10.5743
210602	21	2005	21.2709	16.242	0.524274	5.18	79.0787	11.3348	0.989	642.683	14.0189	0.44994	131.657	177.831	7.7929	2.64289	0	0.340841	20.93	13.4996	52.0219	0.955414	15.2866	10.9023	45.8333		0.524274	6.46721	0	0	48.02	61.465	14	4	2	9.91616	11.2603
210602	21	2006	9.54565	21.2815	0.524274	5.18	79.0787	11.3348	0.989	642.683	14.0189	0.44994	131.657	177.831	7.7929	2.64289	0	9.16952	0.376129	9.40961	10.3376	18.9931	2.28833	22.3097	14.2857		0.524274	6.46721	0	0	45.1907	52.1739	19	4	3	8.86345	8.50773
210602	21	2007	64.6659	88.9187	0.524274	5.18	79.0787	11.3348	0.989	642.683	14.0189	0.44994	131.657	177.831	7.7929	2.64289	0	56.0308	8.63506	59.9471	78.1562	80.6077	8.31099	89.5492	84.6154		0.524274	6.46721	0	0	6.96509	1.87668	69	2	3	10.4748	11.3805
210602	21	2008	71.4322	82.9406	0.524274	5.18	79.0787	11.3348	0.989	642.683	14.0189	0.44994	131.657	177.831	7.7929	2.64289	0	53.6942	17.738	69.5919	76.7839	71.5363	11.4043	82.9483	82.8947		0.524274	6.46721	0	0	4.50787	3.48728	61	2	5	10.9785	10.7197
210602	21	2009	79.0769	90.7431	0.524274	5.18	79.0787	11.3348	0.989	642.683	14.0189	0.44994	131.657	177.831	7.7929	2.64289	0	63.2588	15.8181	78.9977	79.4055	79.8489	10.8942	91.8588	83		0.524274	6.46721	0	0	4.41539	1.00756	64	2	5	10.5134	10.5449
210602	21	2010	82.6587	87.2124	0.524274	5.18	79.0787	11.3348	0.989	642.683	14.0189	0.44994	131.657	177.831	7.7929	2.64289	0	66.1697	16.489	86.6955	72.5863	73.8938	13.3186	92.1199	67.9039		0.601654	6.46721	0	0	2.26006	2.30088	74	2	4	10.951	10.9216
210602	21	2011	83.4167	90.4128	0.524274	5.18	79.0787	11.3348	0.989	642.683	14.0189	0.44994	131.657	177.831	7.7929	2.64289	0	71.0058	12.4109	86.2486	77.6296	70.3063	20.1065	90.9886	88.5794		0.601654	6.46721	0	0	5.52825	2.52996	75	2	5	10.9639	11.2745
210602	21	2012	88.6529	91.2325	0.524274	5.18	79.0787	11.3348	0.989	642.683	14.0189	0.44994	131.657	177.831	7.7929	2.64289	0	76.4457	12.2072	93.2385	76.2854	71.601	19.6315	92.7049	86.1582	0	0.601654	6.46721	0	0	2.71727	2.22363	72	2	2	11.3683	11.4606
210602	21	2013	82.7107	83.4545	0.524274	5.18	79.0787	11.3348	0.989	642.683	14.0189	0.44994	131.657	177.831	7.7929	2.64289	0	71.3783	11.3324	85.8878	74.062	61.4746	21.9799	83.8351	82.3288	0	0.601654	6.46721	0	0	1.8532	3.59986	70	2	2	11.4817	11.7169
210602	21	2014	81.004	80.5589	0.524274	5.18	79.0787	11.3348	0.989	642.683	14.0189	0.44994	131.657	177.831	7.7929	2.64289	0	74.5214	6.48269	83.6986	73.7272	61.0276	19.5312	80.8246	79.6565	0	0.601654	6.46721	0	0	2.39707	4.77764	68	1	2	11.4402	12.1941
210602	21	2015	86.9341	86.2359	0.524274	5.18	79.0787	11.3348	0.989	642.683	14.0189	0.44994	131.657	177.831	7.7929	2.64289	0	75.848	11.0861	89.2233	81.568	67.0436	19.1922	87.3778	82.6146	0	0.601654	6.46721	0	0	2.53375	4.55574	70	3	2	11.3821	12.372
210603	21	2000	27.682	57.4989	0.877397	4.35	19.0385	3.79038	0.989	651.297	0.415475	15.9472	149.67	195.551	8.33468	3.09608	0	16.1343	11.5477	27.843	27.4079	40.2629	17.236	78.0331	33.5962		0.877397	6.4805	0	0	47.5632	30.3273	92	9	6	10.2134	11.61
210603	21	2001	37.6809	58.0345	0.877397	4.35	19.0385	3.79038	0.989	651.297	0.415475	15.9472	149.67	195.551	8.33468	3.09608	0	22.6445	15.0365	38.4264	36.3802	41.9655	16.0691	80.5152	30.6304		0.877397	6.4805	0	0	42.03	28.748	91	9	6	10.5317	11.5083
210603	21	2002	43.4968	70.5257	0.877397	4.35	19.0385	3.79038	0.989	651.297	0.415475	15.9472	149.67	195.551	8.33468	3.09608	0	26.9398	16.557	38.5998	51.533	50.1548	20.3708	84.9073	46.0648		0.877397	6.4805	0	0	36.6692	19.4339	94	11	6	10.2521	11.1998
210603	21	2003	56.388	74.3678	0.877397	4.35	19.0385	3.79038	0.989	651.297	0.415475	15.9472	149.67	195.551	8.33468	3.09608	0	33.7693	22.6188	56.0408	56.9825	52.5948	21.773	85.9409	52.0129		0.877397	6.4805	0	0	26.2227	16.1512	92	10	6	10.299	11.1203
210603	21	2004	60.9392	80.7686	0.877397	4.35	19.0385	3.79038	0.989	651.297	0.415475	15.9472	149.67	195.551	8.33468	3.09608	0	35.5164	25.4228	62.7385	57.549	61.9119	18.8567	89.2788	57.029		0.877397	6.4805	0	0	21.3453	10.9314	91	11	6	10.0688	10.903
210603	21	2005	62.8843	80.9546	0.877397	4.35	19.0385	3.79038	0.989	651.297	0.415475	15.9472	149.67	195.551	8.33468	3.09608	0	44.8586	18.0256	61.589	66.3721	64.9423	16.0124	89.224	58.1792		0.877397	6.4805	0	0	16.0099	10.6403	90	11	6	9.98857	10.8701
210603	21	2006	65.4787	82.3796	0.877397	4.35	19.0385	3.79038	0.989	651.297	0.415475	15.9472	149.67	195.551	8.33468	3.09608	0	43.4606	22.0181	60.984	76.2601	64.3177	18.0618	86.6	71.2981		0.877397	6.4805	0	0	12.2307	9.09334	91	11	6	9.61126	10.4763
210603	21	2007	73.6997	81.3491	0.877397	4.35	19.0385	3.79038	0.989	651.297	0.415475	15.9472	149.67	195.551	8.33468	3.09608	0	53.0003	20.6994	69.2815	83.2395	65.4158	15.9332	84.4793	70.4292		0.877397	6.4805	0	0	10.2125	6.2017	88	2	5	11.0093	12.1163
210603	21	2008	76.4702	82.5643	0.877397	4.35	19.0385	3.79038	0.989	651.297	0.415475	15.9472	149.67	195.551	8.33468	3.09608	0	56.3632	20.107	70.5915	88.5784	64.8923	17.672	85.0731	74.1858		0.877397	6.4805	0	0	8.56912	5.67755	87	2	5	11.2514	12.1278
210603	21	2009	78.8237	86.0975	0.877397	4.35	19.0385	3.79038	0.989	651.297	0.415475	15.9472	149.67	195.551	8.33468	3.09608	0	63.8732	14.9505	74.0389	89.2785	73.0566	13.0408	87.3703	79.6077		0.877397	6.4805	0	0	6.06202	3.76843	89	2	6	11.182	12.2406
210603	21	2010	79.3137	84.8062	0.877397	4.35	19.0385	3.79038	0.989	651.297	0.415475	15.9472	149.67	195.551	8.33468	3.09608	0	65.0467	14.267	73.5502	89.1415	69.1078	15.6984	86.0874	79.8341		1.15537	6.4805	0	0	5.88382	3.80775	92	2	6	11.3104	12.5015
210603	21	2011	82.2167	82.391	0.877397	4.35	19.0385	3.79038	0.989	651.297	0.415475	15.9472	149.67	195.551	8.33468	3.09608	0	67.2753	14.9415	76.5435	89.1805	66.7782	15.6127	84.2201	75.5342		1.15537	6.4805	0	0	4.72542	4.44265	91	2	5	11.8585	13.0821
210603	21	2012	79.1353	78.9065	0.877397	4.35	19.0385	3.79038	0.989	651.297	0.415475	15.9472	149.67	195.551	8.33468	3.09608	0	64.6325	14.5028	71.867	90.2009	62.341	16.5655	79.4627	76.936	0.724638	1.15537	6.4805	0	0	4.35465	3.78384	89	2	2	11.795	12.9215
210603	21	2013	78.4478	76.3527	0.877397	4.35	19.0385	3.79038	0.989	651.297	0.415475	15.9472	149.67	195.551	8.33468	3.09608	0	65.267	13.1807	72.079	89.9668	62.6348	13.7179	76.8722	74.0655	0.724638	1.15537	6.4805	0	0	4.51919	3.80284	88	2	2	11.7303	12.897
210603	21	2014	71.1103	71.2416	0.877397	4.35	19.0385	3.79038	0.989	651.297	0.415475	15.9472	149.67	195.551	8.33468	3.09608	0	57.9946	13.1157	69.923	73.4618	59.5542	11.6874	71.6897	68.9884	0.724638	1.15537	6.4805	0	0	4.99637	4.39597	89	1	2	11.7104	12.7415
210603	21	2015	73.1582	74.3331	0.877397	4.35	19.0385	3.79038	0.989	651.297	0.415475	15.9472	149.67	195.551	8.33468	3.09608	0	57.6799	15.4783	72.3113	74.5855	63.6466	10.6866	75.7023	67.1804	0.546448	1.15537	6.4805	0	0	4.66208	4.31064	88	3	2	11.7907	13.0505
210604	21	2000	93.3026	87.2	0.42038	6.16	104.789	11.3588	0.978504	632.951	20.5538	6.81646	128.445	175.176	5.70183	1.61603	0	0	93.3026	93.5375	92.8394	0	87.2	69.0476	96.3855		0.42038	6.45197	0	0	5.62505	9.6	15	3	4	9.74374	8.93266
210604	21	2001	33.2117	78.3784	0.42038	6.16	104.789	11.3588	0.978504	632.951	20.5538	6.81646	128.445	175.176	5.70183	1.61603	0	0	33.2117	74.5102	12.0083	0	78.3784	53.6232	93.1034		0.42038	6.45197	0	0	0.120209	0.540541	14	3	2	9.86305	8.72336
210604	21	2002	43.2077	59.633	0.42038	6.16	104.789	11.3588	0.978504	632.951	20.5538	6.81646	128.445	175.176	5.70183	1.61603	0	0.184109	43.0236	68.0038	10.9092	0.917431	58.7156	46	71.1864		0.42038	6.45197	0	0	11.7584	6.88073	17	4	4	10.1643	9.05835
210604	21	2003	32.1901	42.8571	0.42038	6.16	104.789	11.3588	0.978504	632.951	20.5538	6.81646	128.445	175.176	5.70183	1.61603	0	0.769587	31.4205	65.5878	4.45914	4.13534	38.7218	37.1257	52.5253		0.42038	6.45197	0	0	30.9112	13.5338	16	5	4	10.4173	9.60564
210604	21	2004	46.38	45.9638	0.42038	6.16	104.789	11.3588	0.978504	632.951	20.5538	6.81646	128.445	175.176	5.70183	1.61603	0	0.398014	45.982	51.3637	14.5628	0.988468	44.9753	33.6898	65.6652		0.42038	6.45197	0	0	6.33455	7.41351	20	4	3	10.3041	9.25758
210604	21	2005	9.48219	16.2835	0.42038	6.16	104.789	11.3588	0.978504	632.951	20.5538	6.81646	128.445	175.176	5.70183	1.61603	0	1.60676	7.87543	9.78062	0.482401	2.29885	13.9847	13.969	30.9859		0.42038	6.45197	0	0	5.2975	6.32184	14	5	4	10.2791	9.8144
210604	21	2006	35.1135	50.8025	0.42038	6.16	104.789	11.3588	0.978504	632.951	20.5538	6.81646	128.445	175.176	5.70183	1.61603	0	4.98086	30.1327	27.442	75.0725	2.30286	48.4997	26.7356	72.3545		0.42038	6.45197	0	0	14.8035	16.3294	30	6	5	10.2318	11.4116
210604	21	2007	26.402	46.8504	0.42038	6.16	104.789	11.3588	0.978504	632.951	20.5538	6.81646	128.445	175.176	5.70183	1.61603	0	4.50424	21.8977	21.3453	74.6241	6.69291	40.1575	31.758	81.1159		0.42038	6.45197	0	0	3.60013	4.98688	41	2	4	10.9863	12.6409
210604	21	2008	22.1081	37.228	0.42038	6.16	104.789	11.3588	0.978504	632.951	20.5538	6.81646	128.445	175.176	5.70183	1.61603	0	8.64055	13.4676	15.4921	70.1153	8.82016	28.4078	23.0284	74.8954		0.42038	6.45197	0	0	6.03551	7.44559	40	2	5	11.0935	12.5471
210604	21	2009	42.9833	44.8875	0.42038	6.16	104.789	11.3588	0.978504	632.951	20.5538	6.81646	128.445	175.176	5.70183	1.61603	0	26.5467	16.4365	32.3065	90.2124	18.4049	26.4826	33.2863	75.4647		0.42038	6.45197	0	0	5.31857	6.54397	44	2	4	11.5165	12.1772
210604	21	2010	37.3506	55.4264	0.42038	6.16	104.789	11.3588	0.978504	632.951	20.5538	6.81646	128.445	175.176	5.70183	1.61603	0	22.2231	15.1274	28.2653	74.3026	32.6227	22.8036	44.8145	77.8672		0.432013	6.45197	0	0	9.13282	6.78295	44	2	5	10.8554	11.3259
210604	21	2011	29.6426	51.7193	0.42038	6.16	104.789	11.3588	0.978504	632.951	20.5538	6.81646	128.445	175.176	5.70183	1.61603	0	18.2852	11.3575	19.4128	83.7701	27.3684	24.3509	40.9287	71.7435		0.432013	6.45197	0	0	29.8314	7.4386	44	2	4	11.3442	11.5738
210604	21	2012	22.2223	53.4902	0.42038	6.16	104.789	11.3588	0.978504	632.951	20.5538	6.81646	128.445	175.176	5.70183	1.61603	0	14.2784	7.94395	15.7621	75.1394	30.4314	23.0588	46.9866	68.8654	0	0.432013	6.45197	0	0	40.0117	6.27451	48	2	2	11.1253	11.2631
210604	21	2013	27.3734	51.1781	0.42038	6.16	104.789	11.3588	0.978504	632.951	20.5538	6.81646	128.445	175.176	5.70183	1.61603	0	15.4632	11.9102	20.3679	74.4057	32.2592	18.9189	45.0759	75.3873	0	0.432013	6.45197	0	0	17.4876	3.36105	72	2	2	10.9362	11.1712
210604	21	2014	47.3522	49.2388	0.42038	6.16	104.789	11.3588	0.978504	632.951	20.5538	6.81646	128.445	175.176	5.70183	1.61603	0	28.4661	18.8861	37.031	74.8267	26.7717	22.4672	45.6418	56.2986	0	0.432013	6.45197	0	0	6.38953	13.2283	55	1	2	11.4305	11.2446
210604	21	2015	49.661	51.5221	0.42038	6.16	104.789	11.3588	0.978504	632.951	20.5538	6.81646	128.445	175.176	5.70183	1.61603	0	27.6311	22.0299	34.8588	78.3745	26.8911	24.631	42.2535	69.1176	0	0.432013	6.45197	0	0	7.0498	10.4244	53	3	2	11.2863	10.6906
210624	21	2000	12.9264	50	1.20302	10.24	353.564	21.036	0.853997	564.932	92.8454	13.646	109.352	153.804	4.20665	-0.626281	0	12.3586	0.567795	6.60272	61.1013	44.1176	5.88235	50	50		1.20302	6.33847	0	0	82.56	38.2353	8	2	2	9.36092	9.99439
210624	21	2001	20.5167	65.1515	1.20302	10.24	353.564	21.036	0.853997	564.932	92.8454	13.646	109.352	153.804	4.20665	-0.626281	0	20.5167	0	11.1765	91.9611	65.1515	0	53.1915	94.7368		1.20302	6.33847	0	0	72.2554	28.7879	19	1	4	9.13699	11.0369
210624	21	2002	5.6405	20	1.20302	10.24	353.564	21.036	0.853997	564.932	92.8454	13.646	109.352	153.804	4.20665	-0.626281	0	5.6405	0	2.44152	40.425	20	0	4.7619	55.5556		1.20302	6.33847	0	0	82.8749	50	3	1	2	9.76708	8.82906
210624	21	2003	10.3683	76.7442	1.20302	10.24	353.564	21.036	0.853997	564.932	92.8454	13.646	109.352	153.804	4.20665	-0.626281	0	0	10.3683	7.02436	100	0	76.7442	41.1765	100		1.20302	6.33847	0	0	85.2435	20.9302	12	1	1	7.97561	7.61772
210624	21	2004	19.8171	77.6398	1.20302	10.24	353.564	21.036	0.853997	564.932	92.8454	13.646	109.352	153.804	4.20665	-0.626281	0	0	19.8171	8.99422	99.1224	0	77.6398	55.8824	93.5484		1.20302	6.33847	0	0	77.5766	20.4969	15	3	1	9.07059	8.42206
210624	21	2005	16.8014	86.2069	1.20302	10.24	353.564	21.036	0.853997	564.932	92.8454	13.646	109.352	153.804	4.20665	-0.626281	0	0	16.8014	6.21877	97.1175	0	86.2069	57.5342	99.3711		1.20302	6.33847	0	0	76.087	9.48276	15	3	1	8.7973	8.08739
210624	21	2006	17.0336	31.7241	1.20302	10.24	353.564	21.036	0.853997	564.932	92.8454	13.646	109.352	153.804	4.20665	-0.626281	0	7.84818	9.18537	2.72974	94.7642	15.1724	16.5517	27.6119	81.8182		1.20302	6.33847	0	0	60.8591	22.069	10	4	4	10.652	13.4644
210624	21	2007	21.9086	18.4783	1.20302	10.24	353.564	21.036	0.853997	564.932	92.8454	13.646	109.352	153.804	4.20665	-0.626281	0	10.0066	11.9019	1.67253	95.2198	2.17391	16.3043	12.069	29.4118		1.20302	6.33847	0	0	49.9085	42.3913	8	2	3	12.3206	15.1355
210624	21	2008	18.2402	9.52381	1.20302	10.24	353.564	21.036	0.853997	564.932	92.8454	13.646	109.352	153.804	4.20665	-0.626281	0	8.70087	9.53929	3.72563	67.8883	1.5873	7.93651	9.67742	9.375		1.20302	6.33847	0	0	46.2018	32.5397	6	2	3	12.5315	15.4254
210624	21	2009	19.167	14.7059	1.20302	10.24	353.564	21.036	0.853997	564.932	92.8454	13.646	109.352	153.804	4.20665	-0.626281	0	8.13495	11.032	4.1247	84.8085	1.96078	12.7451	16.6667	12.5		1.20302	6.33847	0	0	47.4871	35.2941	7	2	3	12.0339	14.6134
210624	21	2010	14.9937	7.74194	1.20302	10.24	353.564	21.036	0.853997	564.932	92.8454	13.646	109.352	153.804	4.20665	-0.626281	0	7.84123	7.15248	0.87435	86.6575	0.645161	7.09677	4.80769	13.7255		1.05246	6.33847	0	0	39.7439	27.0968	6	2	3	12.5023	15.3053
210624	21	2011	16.1196	15.7609	1.20302	10.24	353.564	21.036	0.853997	564.932	92.8454	13.646	109.352	153.804	4.20665	-0.626281	0	5.82455	10.295	2.62535	80.7295	0.543478	15.2174	11.3475	30.2326		1.05246	6.33847	0	0	35.904	20.6522	12	2	3	11.9418	14.3804
210624	21	2012	14.6997	8.07175	1.20302	10.24	353.564	21.036	0.853997	564.932	92.8454	13.646	109.352	153.804	4.20665	-0.626281	0	5.03124	9.66845	2.16806	75.467	0.44843	7.62332	2.36686	25.9259	1.0989	1.05246	6.33847	0	0	45.1258	24.2152	11	2	2	12.432	14.7644
210624	21	2013	15.8197	9.23913	1.20302	10.24	353.564	21.036	0.853997	564.932	92.8454	13.646	109.352	153.804	4.20665	-0.626281	0	7.44999	8.36968	1.24482	86.3635	0.543478	8.69565	2.8777	28.8889	1.0989	1.05246	6.33847	0	0	44.8865	25	9	2	1	12.5192	15.1295
210624	21	2014	15.639	11.3514	1.20302	10.24	353.564	21.036	0.853997	564.932	92.8454	13.646	109.352	153.804	4.20665	-0.626281	0	7.06112	8.57793	2.07418	91.5692	0.540541	10.8108	3.64964	33.3333	1.0989	1.05246	6.33847	0	0	51.5564	25.9459	12	1	2	12.1106	14.656
210624	21	2015	13.8536	9.52381	1.20302	10.24	353.564	21.036	0.853997	564.932	92.8454	13.646	109.352	153.804	4.20665	-0.626281	0	7.32039	6.53322	3.59382	87.0659	1.0582	8.46561	3.92157	33.3333	1.78571	1.05246	6.33847	0	0	52.2665	19.5767	10	3	1	12.0682	14.6667
210681	21	2000	26.4585	63.4877	0.326233	7.35	33.2203	4.8705	0.964342	691.051	13.2159	46.8603	146.162	191.878	5.66412	1.36518	0	3.79189	22.6666	19.993	41.3815	22.5613	40.9264	65.3409	61.7801		0.326233	6.53966	0	0	50.2832	25.9128	75	7	5	9.47101	10.8401
210681	21	2001	35.3857	58.3738	0.326233	7.35	33.2203	4.8705	0.964342	691.051	13.2159	46.8603	146.162	191.878	5.66412	1.36518	0	16.8154	18.5704	19.8779	64.3841	8.94912	49.4247	47.9209	64.6481		0.326233	6.53966	0	0	48.8604	27.7167	75	8	5	10.3018	11.4379
210681	21	2002	38.4565	53.0461	0.326233	7.35	33.2203	4.8705	0.964342	691.051	13.2159	46.8603	146.162	191.878	5.66412	1.36518	0	19.798	18.6586	16.7255	76.0832	7.16246	45.8836	40	62.0195		0.326233	6.53966	0	0	47.9294	29.8299	66	8	6	10.7433	11.3958
210681	21	2003	41.9847	53.8429	0.326233	7.35	33.2203	4.8705	0.964342	691.051	13.2159	46.8603	146.162	191.878	5.66412	1.36518	0	26.7732	15.2115	15.2508	87.6075	5.62061	48.2223	40.692	64.0454		0.326233	6.53966	0	0	44.7186	30.8069	65	7	5	10.767	11.1455
210681	21	2004	40.6879	56.866	0.326233	7.35	33.2203	4.8705	0.964342	691.051	13.2159	46.8603	146.162	191.878	5.66412	1.36518	0	24.6295	16.0584	16.9754	82.5613	12.8614	44.0046	50.0642	63.9973		0.326233	6.53966	0	0	46.3926	27.4639	72	7	6	10.6253	10.6483
210681	21	2005	33.3674	59.0821	0.326233	7.35	33.2203	4.8705	0.964342	691.051	13.2159	46.8603	146.162	191.878	5.66412	1.36518	0	4.1898	29.1776	26.2932	59.4628	3.59098	55.4911	40.7007	73.0649		0.326233	6.53966	0	0	42.5268	24.7343	70	7	6	9.75904	10.4798
210681	21	2006	35.0695	54.084	0.326233	7.35	33.2203	4.8705	0.964342	691.051	13.2159	46.8603	146.162	191.878	5.66412	1.36518	0	2.76207	32.3075	32.0927	49.7205	2.2327	51.8513	38.882	66.4737		0.326233	6.53966	0	0	39.0431	28.5813	64	8	6	10.1578	10.8025
210681	21	2007	36.4509	45.9161	0.326233	7.35	33.2203	4.8705	0.964342	691.051	13.2159	46.8603	146.162	191.878	5.66412	1.36518	0	5.88699	30.5639	33.9438	49.0559	3.53201	42.3841	43.3704	48.6314		0.326233	6.53966	0	0	34.9045	26.1369	65	2	4	11.838	12.5769
210681	21	2008	41.8777	50.6509	0.326233	7.35	33.2203	4.8705	0.964342	691.051	13.2159	46.8603	146.162	191.878	5.66412	1.36518	0	9.50144	32.3762	41.4834	43.8732	8.36292	42.288	44.3518	57.4836		0.326233	6.53966	0	0	31.1298	19.6055	66	2	5	11.8397	12.1577
210681	21	2009	36.1837	44.8462	0.326233	7.35	33.2203	4.8705	0.964342	691.051	13.2159	46.8603	146.162	191.878	5.66412	1.36518	0	8.1987	27.985	37.1187	33.3305	7.42308	37.4231	40.0277	50.8651		0.326233	6.53966	0	0	27.485	20.8077	66	2	4	11.9145	12.4354
210681	21	2010	27.913	44.3408	0.326233	7.35	33.2203	4.8705	0.964342	691.051	13.2159	46.8603	146.162	191.878	5.66412	1.36518	0	5.08548	22.8275	39.1175	13.2053	9.20398	35.1368	39.9333	49.9295		0.380095	6.53966	0	0	19.0251	19.3719	68	2	5	12.0507	11.9836
210681	21	2011	36.1454	44.4803	0.326233	7.35	33.2203	4.8705	0.964342	691.051	13.2159	46.8603	146.162	191.878	5.66412	1.36518	0	7.12455	29.0209	41.702	24.5076	10.1262	34.354	39.8758	50.399		0.380095	6.53966	0	0	23.8566	19.1244	67	2	5	12.2655	12.2587
210681	21	2012	27.2454	40.4687	0.326233	7.35	33.2203	4.8705	0.964342	691.051	13.2159	46.8603	146.162	191.878	5.66412	1.36518	0	6.84962	20.3958	35.2066	16.4515	12.0324	28.4362	36.5406	46.7055	0.628931	0.380095	6.53966	0	0	22.1342	15.9531	72	2	2	12.3078	12.5499
210681	21	2013	23.1748	17.9517	0.326233	7.35	33.2203	4.8705	0.964342	691.051	13.2159	46.8603	146.162	191.878	5.66412	1.36518	0	6.74173	16.4331	25.6774	18.8446	5.31114	12.6405	11.7846	49.5662	0.628931	0.380095	6.53966	0	0	15.272	6.84252	69	2	2	12.2554	12.676
210681	21	2014	27.4905	35.6127	0.326233	7.35	33.2203	4.8705	0.964342	691.051	13.2159	46.8603	146.162	191.878	5.66412	1.36518	0	5.65057	21.8399	37.0079	13.3164	8.49437	27.1183	30.5232	44.555	0.641026	0.380095	6.53966	0	0	16.875	16.5853	64	1	2	12.3129	12.7051
210681	21	2015	28.1011	34.8516	0.326233	7.35	33.2203	4.8705	0.964342	691.051	13.2159	46.8603	146.162	191.878	5.66412	1.36518	0	5.96924	22.1319	35.9307	15.2868	9.41658	25.435	29.144	45.8146	0.462963	0.380095	6.53966	0	0	18.4362	16.6837	67	3	2	12.3636	13.1844
210682	21	2000	38.9548	42.268	0.589417	7.23	248.837	16.3583	0.926384	637.921	64.1464	10.5537	81.8482	127.481	4.62101	0.250089	0	4.91863	34.0362	42.7096	0	3.78007	38.488	56.9444	0		0.589417	6.45978	0	0	52.6864	41.5808	11	2	2	10.2834	11.4378
210682	21	2001	34.095	37.7778	0.589417	7.23	248.837	16.3583	0.926384	637.921	64.1464	10.5537	81.8482	127.481	4.62101	0.250089	0	1.05733	33.0377	35.6381	1.26727	1.11111	36.6667	46.0055	3.44828		0.589417	6.45978	0	0	48.9884	44.2222	14	1	3	10.205	11.7929
210682	21	2002	33.5813	24.8154	0.589417	7.23	248.837	16.3583	0.926384	637.921	64.1464	10.5537	81.8482	127.481	4.62101	0.250089	0	0.104441	33.4769	35.1706	6.20522	0.14771	24.6677	31.2015	4.34783		0.589417	6.45978	0	0	45.3519	61.1521	15	4	3	10.4442	12.285
210682	21	2003	27.1414	23.9295	0.589417	7.23	248.837	16.3583	0.926384	637.921	64.1464	10.5537	81.8482	127.481	4.62101	0.250089	0	0	27.1414	28.4537	4.63773	0	23.9295	26.9697	8.95522		0.589417	6.45978	0	0	46.5546	53.4005	17	2	2	10.168	11.8373
210682	21	2004	25.263	24.954	0.589417	7.23	248.837	16.3583	0.926384	637.921	64.1464	10.5537	81.8482	127.481	4.62101	0.250089	0	0.231564	25.0315	26.0465	8.92422	0.368324	24.5856	27.8261	9.03614		0.589417	6.45978	0	0	33.5051	49.1713	20	5	2	10.1894	12.2679
210682	21	2005	24.6335	29.8899	0.589417	7.23	248.837	16.3583	0.926384	637.921	64.1464	10.5537	81.8482	127.481	4.62101	0.250089	0	1.49802	23.1354	24.7042	23.3509	0.508044	29.3819	34.6652	12.549		0.589417	6.45978	0	0	27.1841	48.0948	30	3	5	9.91681	11.8246
210682	21	2006	21.2474	33.1727	0.589417	7.23	248.837	16.3583	0.926384	637.921	64.1464	10.5537	81.8482	127.481	4.62101	0.250089	0	0	21.2474	21.0036	26.6059	0	33.1727	33.8087	30.2682		0.589417	6.45978	0	0	16.3489	31.3833	28	3	2	9.82145	11.5159
210682	21	2007	21.3845	24.7588	0.589417	7.23	248.837	16.3583	0.926384	637.921	64.1464	10.5537	81.8482	127.481	4.62101	0.250089	0	0.0693117	21.3152	20.7925	34.1719	0.321543	24.4373	22.549	34.8214		0.589417	6.45978	0	0	12.5478	20.5788	39	2	4	11.3868	13.2661
210682	21	2008	23.1787	19.9708	0.589417	7.23	248.837	16.3583	0.926384	637.921	64.1464	10.5537	81.8482	127.481	4.62101	0.250089	0	0	23.1787	21.9065	48.1593	0	19.9708	18.3274	27.4194		0.589417	6.45978	0	0	17.6701	25.3644	32	2	5	11.758	13.2863
210682	21	2009	22.2467	16.2252	0.589417	7.23	248.837	16.3583	0.926384	637.921	64.1464	10.5537	81.8482	127.481	4.62101	0.250089	0	0.000192271	22.2465	21.6973	31.4348	0.165563	16.0596	15.3101	21.5909		0.589417	6.45978	0	0	23.8383	19.2053	22	2	3	11.7086	12.9289
210682	21	2010	21.4403	19.7903	0.589417	7.23	248.837	16.3583	0.926384	637.921	64.1464	10.5537	81.8482	127.481	4.62101	0.250089	0	0.0899708	21.3503	21.1327	28.8095	0.655308	19.135	19.0405	25		0.518262	6.45978	0	0	24.0326	19.0039	30	2	4	11.5498	13.0175
210682	21	2011	19.9114	21.5159	0.589417	7.23	248.837	16.3583	0.926384	637.921	64.1464	10.5537	81.8482	127.481	4.62101	0.250089	0	0.318429	19.593	19.4137	33.639	0.733496	20.7824	17.1223	46.3415		0.518262	6.45978	0	0	22.9498	18.0929	31	2	4	11.4856	12.736
210682	21	2012	16.3718	23.6038	0.589417	7.23	248.837	16.3583	0.926384	637.921	64.1464	10.5537	81.8482	127.481	4.62101	0.250089	0	0.0282657	16.3436	16.1769	23.2251	1.26449	22.3393	16.8367	55.7576	0.740741	0.518262	6.45978	0	0	31.241	15.8061	33	2	2	11.293	12.2631
210682	21	2013	19.0871	24.2964	0.589417	7.23	248.837	16.3583	0.926384	637.921	64.1464	10.5537	81.8482	127.481	4.62101	0.250089	0	1.32352	17.7636	17.2914	45.9531	2.62664	21.6698	17.3962	59.4286	0.740741	0.518262	6.45978	0	0	22.0647	13.7899	34	2	2	11.3885	12.031
210682	21	2014	20.4515	21.9914	0.589417	7.23	248.837	16.3583	0.926384	637.921	64.1464	10.5537	81.8482	127.481	4.62101	0.250089	0	1.13711	19.3144	18.3811	50.137	0.286533	21.7049	13.8316	62.931	0.740741	0.518262	6.45978	0	0	18.0806	12.3209	34	1	2	11.4502	12.0901
210682	21	2015	20.1524	21.0634	0.589417	7.23	248.837	16.3583	0.926384	637.921	64.1464	10.5537	81.8482	127.481	4.62101	0.250089	0	0.278399	19.874	18.7751	42.8371	0.340832	20.7226	13.746	61.8834	1.1236	0.518262	6.45978	0	0	17.4205	11.8609	38	2	2	11.3916	11.9027
210702	21	2000	0	0	0.152594	3.18	38.2609	2.15839	0.893909	839.101	28.0606	0.856192	15.5385	206.166	9.43354	3.98304	0	0	0	0	0	0	0	0	0		0.152594	6.73352	0	0	92.2822	84.6154	0	0	0	0	0
210702	21	2001	5.18431	15.3846	0.152594	3.18	38.2609	2.15839	0.893909	839.101	28.0606	0.856192	15.5385	206.166	9.43354	3.98304	0	0	5.18431	0	11.8389	0	15.3846	0	33.3333		0.152594	6.73352	0	0	82.4638	76.9231	1	1	1	9.13005	9.90354
210702	21	2002	35.2682	46.6667	0.152594	3.18	38.2609	2.15839	0.893909	839.101	28.0606	0.856192	15.5385	206.166	9.43354	3.98304	0	0	35.2682	8.5006	74.7512	0	46.6667	22.2222	83.3333		0.152594	6.73352	0	0	53.6897	40	5	2	1	9.99854	10.2839
210702	21	2003	33.4866	32.6923	0.152594	3.18	38.2609	2.15839	0.893909	839.101	28.0606	0.856192	15.5385	206.166	9.43354	3.98304	0	0	33.4866	4.69596	57.916	0	32.6923	16.6667	54.5455		0.152594	6.73352	0	0	29.6658	28.8462	5	2	1	10.5107	9.71911
210702	21	2004	59.4318	28.5714	0.152594	3.18	38.2609	2.15839	0.893909	839.101	28.0606	0.856192	15.5385	206.166	9.43354	3.98304	0	0	59.4318	56.9333	74.0368	0	28.5714	20.5128	60		0.152594	6.73352	0	0	17.8125	32.6531	4	2	2	11.6536	14.3072
210702	21	2005	21.5476	8.95522	0.152594	3.18	38.2609	2.15839	0.893909	839.101	28.0606	0.856192	15.5385	206.166	9.43354	3.98304	0	0	21.5476	24.767	5.28509	0	8.95522	7.14286	18.1818		0.152594	6.73352	0	0	47.7497	47.7612	3	2	1	11.5164	14.3825
210702	21	2006	2.38249	14.7059	0.152594	3.18	38.2609	2.15839	0.893909	839.101	28.0606	0.856192	15.5385	206.166	9.43354	3.98304	0	0	2.38249	1.94288	3.10084	0	14.7059	13.6364	16.6667		0.152594	6.73352	0	0	56.0488	50	3	2	1	8.69283	8.57844
210702	21	2007	0.0193999	0.574713	0.152594	3.18	38.2609	2.15839	0.893909	839.101	28.0606	0.856192	15.5385	206.166	9.43354	3.98304	0	0	0.0193999	0.0313177	0	0	0.574713	0.900901	0		0.152594	6.73352	0	0	3.9894	33.3333	1	1	1	10.6044	9.68041
210702	21	2008	0.297794	1.21951	0.152594	3.18	38.2609	2.15839	0.893909	839.101	28.0606	0.856192	15.5385	206.166	9.43354	3.98304	0	0	0.297794	0.450535	0	0	1.21951	2.27273	0		0.152594	6.73352	0	0	24.5547	46.3415	1	1	1	11.9619	0.916291
210702	21	2009	0.60171	9.04977	0.152594	3.18	38.2609	2.15839	0.893909	839.101	28.0606	0.856192	15.5385	206.166	9.43354	3.98304	0	0.475159	0.12655	1.00868	0.236732	0.452489	8.59729	7	10.7438		0.152594	6.73352	0	0	1.52587	47.5113	9	2	3	12.8102	13.0553
210702	21	2010	0.830011	1.5873	0.152594	3.18	38.2609	2.15839	0.893909	839.101	28.0606	0.856192	15.5385	206.166	9.43354	3.98304	0	0.822058	0.0079532	1.7715	0	0.529101	1.0582	3.8961	0		0.105007	6.73352	0	0	0.859307	56.6138	3	2	2	15.281	15.5482
210702	21	2011	0.412586	1.62602	0.152594	3.18	38.2609	2.15839	0.893909	839.101	28.0606	0.856192	15.5385	206.166	9.43354	3.98304	0	0.250168	0.162418	0.448452	0.367335	0.813008	0.813008	1.47059	1.81818		0.105007	6.73352	0	0	1.26893	52.0325	2	2	1	14.9458	14.7992
210702	21	2012	0.833472	0.180083	0.152594	3.18	38.2609	2.15839	0.893909	839.101	28.0606	0.856192	15.5385	206.166	9.43354	3.98304	0	0	0.833472	1.85702	0	0	0.180083	0.180734	0	0	0.105007	6.73352	0	0	1.27186	0.765352	12	2	2	13.5137	13.5499
210702	21	2013	1.55112	1.37931	0.152594	3.18	38.2609	2.15839	0.893909	839.101	28.0606	0.856192	15.5385	206.166	9.43354	3.98304	0	0	1.55112	3.07138	0	0	1.37931	2.15054	0	0	0.105007	6.73352	0	0	0.717117	37.2414	2	2	2	16.6327	16.6236
210702	21	2014	3.71208	1.84049	0.152594	3.18	38.2609	2.15839	0.893909	839.101	28.0606	0.856192	15.5385	206.166	9.43354	3.98304	0	0.153568	3.55851	7.36328	0	0.613497	1.22699	2.88462	0	0	0.105007	6.73352	0	0	1.49936	37.4233	2	1	2	17.3686	17.3056
210702	21	2015	7.03255	0.676819	0.152594	3.18	38.2609	2.15839	0.893909	839.101	28.0606	0.856192	15.5385	206.166	9.43354	3.98304	0	0	7.03255	17.0506	0	0	0.676819	0.756144	0	0	0.105007	6.73352	0	0	0.595829	10.3215	4	2	2	16.8916	17.3618
210703	21	2000	12.6903	20.6243	0.154718	3.36	31.7436	2.98068	0.893909	833.731	25.1917	3.05393	12.0653	200.723	9.23878	3.77023	0	0	12.6903	17.8855	5.45658	0	20.6243	37.046	6.61157		0.154718	6.72711	0	0	32.3755	38.0156	32	5	3	9.83649	10.5671
210703	21	2001	20.8498	31.4193	0.154718	3.36	31.7436	2.98068	0.893909	833.731	25.1917	3.05393	12.0653	200.723	9.23878	3.77023	0	0	20.8498	20.7807	21.0709	0	31.4193	48.6598	12.3288		0.154718	6.72711	0	0	29.7698	38.3532	30	4	3	10.2223	10.9775
210703	21	2002	23.1237	40.0709	0.154718	3.36	31.7436	2.98068	0.893909	833.731	25.1917	3.05393	12.0653	200.723	9.23878	3.77023	0	0	23.1237	24.64	12.6124	0	40.0709	60.3563	17.1285		0.154718	6.72711	0	0	16.9375	34.3972	28	4	3	10.1664	10.8599
210703	21	2003	23.956	37.583	0.154718	3.36	31.7436	2.98068	0.893909	833.731	25.1917	3.05393	12.0653	200.723	9.23878	3.77023	0	0.162764	23.7933	24.7707	16.7662	0.132802	37.4502	44.7853	24.2424		0.154718	6.72711	0	0	10.251	26.4276	29	2	2	10.3244	11.2315
210703	21	2004	9.43442	43.3891	0.154718	3.36	31.7436	2.98068	0.893909	833.731	25.1917	3.05393	12.0653	200.723	9.23878	3.77023	0	0.96059	8.47383	10.2498	7.14441	0.215866	43.1732	36.4555	53.2723		0.154718	6.72711	0	0	25.3704	20.0756	43	6	4	10.3349	10.2273
210703	21	2005	10.246	36.1416	0.154718	3.36	31.7436	2.98068	0.893909	833.731	25.1917	3.05393	12.0653	200.723	9.23878	3.77023	0	2.15821	8.08776	15.2239	2.73337	0.398804	35.7428	26.3478	54.8621		0.154718	6.72711	0	0	16.9083	12.6122	37	5	3	11.2793	11.0342
210703	21	2006	12.2436	50.6775	0.154718	3.36	31.7436	2.98068	0.893909	833.731	25.1917	3.05393	12.0653	200.723	9.23878	3.77023	0	2.31219	9.93145	11.6063	16.2947	0.406504	50.271	51.0269	48.5714		0.154718	6.72711	0	0	2.08902	5.28455	33	5	2	10.8144	11.4432
210703	21	2007	26.07	45.3968	0.154718	3.36	31.7436	2.98068	0.893909	833.731	25.1917	3.05393	12.0653	200.723	9.23878	3.77023	0	0	26.07	24.9112	29.7678	0	45.3968	40.2344	67.7966		0.154718	6.72711	0	0	6.65227	1.5873	33	2	3	11.506	11.4537
210703	21	2008	21.9785	45.9184	0.154718	3.36	31.7436	2.98068	0.893909	833.731	25.1917	3.05393	12.0653	200.723	9.23878	3.77023	0	0	21.9785	17.071	49.2338	0	45.9184	36.8056	71.1538		0.154718	6.72711	0	0	5.4466	4.59184	29	2	4	11.8512	11.4997
210703	21	2009	17.3543	40.566	0.154718	3.36	31.7436	2.98068	0.893909	833.731	25.1917	3.05393	12.0653	200.723	9.23878	3.77023	0	0	17.3543	12.3651	63.5445	0	40.566	26.4151	83.0189		0.154718	6.72711	0	0	1.59656	3.30189	28	2	3	11.0999	10.6963
210703	21	2010	4.74181	28.5714	0.154718	3.36	31.7436	2.98068	0.893909	833.731	25.1917	3.05393	12.0653	200.723	9.23878	3.77023	0	0	4.74181	2.74611	23.104	0	28.5714	17.0886	68.8889		0.1145	6.72711	0	0	2.04975	3.94089	20	2	3	10.7254	9.72284
210703	21	2011	2.69527	14.2308	0.154718	3.36	31.7436	2.98068	0.893909	833.731	25.1917	3.05393	12.0653	200.723	9.23878	3.77023	0	0	2.69527	0.807621	19.6275	0	14.2308	2.39234	62.7451		0.1145	6.72711	0	0	1.66912	3.84615	15	2	3	11.0352	9.43938
210703	21	2012	3.0384	9.45455	0.154718	3.36	31.7436	2.98068	0.893909	833.731	25.1917	3.05393	12.0653	200.723	9.23878	3.77023	0	0	3.0384	1.73908	12.065	0	9.45455	2.62009	43.4783	0	0.1145	6.72711	0	0	2.38479	3.63636	12	1	2	11.467	11.0105
210703	21	2013	14.914	8.59813	0.154718	3.36	31.7436	2.98068	0.893909	833.731	25.1917	3.05393	12.0653	200.723	9.23878	3.77023	0	0	14.914	13.5999	37.9443	0	8.59813	5.11022	56.9444	0	0.1145	6.72711	0	0	1.87651	3.92523	28	2	2	12.1918	9.62685
210703	21	2014	26.094	39.2832	0.154718	3.36	31.7436	2.98068	0.893909	833.731	25.1917	3.05393	12.0653	200.723	9.23878	3.77023	0	8.18275	17.9112	22.5908	66.9926	26.3233	12.9599	37.1371	78.8018	0	0.1145	6.72711	0	0	1.99477	3.67909	67	1	2	11.0965	9.80957
210703	21	2015	6.77894	20.3704	0.154718	3.36	31.7436	2.98068	0.893909	833.731	25.1917	3.05393	12.0653	200.723	9.23878	3.77023	0	0.0459686	6.73297	3.22213	30.8469	4.62963	15.7407	10.8949	56.7164	0	0.1145	6.72711	0	0	1.89368	6.79012	23	1	2	11.251	9.66619
210711	21	2000	6.0524	18.2464	0.087558	4.28	47.5882	4.69207	0.893909	847.966	27.885	0.70773	17.5595	214.987	6.46257	2.77817	0	0.0539963	5.9984	1.34351	16.3248	0.157978	18.0885	6.59824	31.8493		0.087558	6.74402	0	0	17.656	24.0126	23	3	4	10.1458	8.31188
210711	21	2001	9.35169	22.2579	0.087558	4.28	47.5882	4.69207	0.893909	847.966	27.885	0.70773	17.5595	214.987	6.46257	2.77817	0	0	9.35169	2.79114	19.7772	0	22.2579	6.91421	37.6607		0.087558	6.74402	0	0	20.7555	25.0802	19	3	3	10.3038	8.58772
210711	21	2002	15.4093	24.0942	0.087558	4.28	47.5882	4.69207	0.893909	847.966	27.885	0.70773	17.5595	214.987	6.46257	2.77817	0	0.396472	15.0129	7.97522	32.2936	0.0603865	24.0338	10	38.9578		0.087558	6.74402	0	0	24.2345	26.1473	24	6	4	10.6427	11.129
210711	21	2003	16.8613	30.2348	0.087558	4.28	47.5882	4.69207	0.893909	847.966	27.885	0.70773	17.5595	214.987	6.46257	2.77817	0	0	16.8613	5.24467	41.9254	0	30.2348	10.939	49.9505		0.087558	6.74402	0	0	21.7174	16.7808	40	5	3	10.6545	9.28161
210711	21	2004	13.7973	32.3144	0.087558	4.28	47.5882	4.69207	0.893909	847.966	27.885	0.70773	17.5595	214.987	6.46257	2.77817	0	0.0184104	13.7788	11.7437	16.7099	0.0545852	32.2598	11.4883	47.2795		0.087558	6.74402	0	0	7.99681	13.7009	37	5	4	10.5531	9.17772
210711	21	2005	11.1865	35.4534	0.087558	4.28	47.5882	4.69207	0.893909	847.966	27.885	0.70773	17.5595	214.987	6.46257	2.77817	0	0	11.1865	8.63468	13.6516	0	35.4534	8.44875	57.9677		0.087558	6.74402	0	0	16.0879	11.2091	37	5	3	10.3265	9.39395
210711	21	2006	12.9591	34.6552	0.087558	4.28	47.5882	4.69207	0.893909	847.966	27.885	0.70773	17.5595	214.987	6.46257	2.77817	0	0	12.9591	15.8132	7.55363	0	34.6552	16.5262	56.9268		0.087558	6.74402	0	0	23.5785	14.5052	36	5	3	11.1722	11.0729
210711	21	2007	10.1788	22.6649	0.087558	4.28	47.5882	4.69207	0.893909	847.966	27.885	0.70773	17.5595	214.987	6.46257	2.77817	0	0	10.1788	8.84801	13.2614	0	22.6649	11.0215	33.6722		0.087558	6.74402	0	0	26.0426	20.3788	43	2	3	12.0587	12.5572
210711	21	2008	11.4333	18.1999	0.087558	4.28	47.5882	4.69207	0.893909	847.966	27.885	0.70773	17.5595	214.987	6.46257	2.77817	0	0	11.4333	14.4773	7.86074	0	18.1999	9.26431	26.6409		0.087558	6.74402	0	0	27.5854	24.6195	36	2	5	12.831	12.2273
210711	21	2009	15.8475	21.5026	0.087558	4.28	47.5882	4.69207	0.893909	847.966	27.885	0.70773	17.5595	214.987	6.46257	2.77817	0	0	15.8475	12.812	19.5724	0	21.5026	9.27835	33.8542		0.087558	6.74402	0	0	28.856	20.5527	40	2	4	12.2151	11.6531
210711	21	2010	11.2775	18.018	0.087558	4.28	47.5882	4.69207	0.893909	847.966	27.885	0.70773	17.5595	214.987	6.46257	2.77817	0	0	11.2775	8.8493	14.576	0	18.018	9.81013	26.8251		0.103904	6.74402	0	0	13.8745	18.3456	36	2	3	12.7193	11.7042
210711	21	2011	12.0496	17.9946	0.087558	4.28	47.5882	4.69207	0.893909	847.966	27.885	0.70773	17.5595	214.987	6.46257	2.77817	0	0	12.0496	11.3476	13.2143	0	17.9946	9.96785	28.0808		0.103904	6.74402	0	0	14.6341	18.4423	33	2	4	13.3814	12.641
210711	21	2012	7.26624	1.37598	0.087558	4.28	47.5882	4.69207	0.893909	847.966	27.885	0.70773	17.5595	214.987	6.46257	2.77817	0	0	7.26624	7.07649	7.91395	0	1.37598	0.842517	30.1075	0	0.103904	6.74402	0	0	12.6625	1.6308	49	2	2	12.3329	11.9717
210711	21	2013	7.39167	18.6269	0.087558	4.28	47.5882	4.69207	0.893909	847.966	27.885	0.70773	17.5595	214.987	6.46257	2.77817	0	0.803285	6.58839	7.2436	7.75542	12.6652	5.96169	16.6979	46.1856	0	0.103904	6.74402	0	0	24.2919	3.85757	62	2	2	11.0074	10.7101
210711	21	2014	4.46744	16.3622	0.087558	4.28	47.5882	4.69207	0.893909	847.966	27.885	0.70773	17.5595	214.987	6.46257	2.77817	0	0	4.46744	4.18519	5.00841	0	16.3622	8.26347	32.3113	0	0.103904	6.74402	0	0	32.5823	13.5822	26	1	2	12.3359	11.7645
210711	21	2015	5.01595	10.4058	0.087558	4.28	47.5882	4.69207	0.893909	847.966	27.885	0.70773	17.5595	214.987	6.46257	2.77817	0	0.237207	4.77874	4.32129	6.54813	1.40619	8.9996	6.00462	39.8148	0	0.103904	6.74402	0	0	27.56	5.98634	45	3	2	12.1917	10.9507
210726	21	2000	52.5892	82.8125	0.0259041	8.82	35.52	1.45644	0.941862	727.225	94.6824	9.53936	39.2061	104.431	5.51162	1.2889	0	0	52.5892	47.03	100	0	82.8125	69.0141	100		0.0259041	6.59061	0	0	3.50017	1.5625	15	2	2	8.90075	7.65004
210726	21	2001	65.0181	82.4427	0.0259041	8.82	35.52	1.45644	0.941862	727.225	94.6824	9.53936	39.2061	104.431	5.51162	1.2889	0	0	65.0181	57.7811	100	0	82.4427	57.0093	100		0.0259041	6.59061	0	0	3.31028	3.43511	14	2	2	9.74418	8.60386
210726	21	2002	56.6001	76.0331	0.0259041	8.82	35.52	1.45644	0.941862	727.225	94.6824	9.53936	39.2061	104.431	5.51162	1.2889	0	0	56.6001	51.1011	100	0	76.0331	45.7944	100		0.0259041	6.59061	0	0	8.1579	4.95868	14	3	2	9.54505	8.55766
210726	21	2003	67.0978	73.3333	0.0259041	8.82	35.52	1.45644	0.941862	727.225	94.6824	9.53936	39.2061	104.431	5.51162	1.2889	0	0	67.0978	62.9841	100	0	73.3333	54.2857	100		0.0259041	6.59061	0	0	12.5558	6.66667	13	2	2	10.097	9.16348
210726	21	2004	37.1871	49.0683	0.0259041	8.82	35.52	1.45644	0.941862	727.225	94.6824	9.53936	39.2061	104.431	5.51162	1.2889	0	0	37.1871	34.2695	100	0	49.0683	34.9206	100		0.0259041	6.59061	0	0	28.3122	10.559	11	2	1	10.4613	9.11852
210726	21	2005	6.06458	12.6126	0.0259041	8.82	35.52	1.45644	0.941862	727.225	94.6824	9.53936	39.2061	104.431	5.51162	1.2889	0	0	6.06458	6.05171	100	0	12.6126	9.34579	100		0.0259041	6.59061	0	0	23.3838	18.018	4	2	2	9.68048	8.74824
210726	21	2006	0	0	0.0259041	8.82	35.52	1.45644	0.941862	727.225	94.6824	9.53936	39.2061	104.431	5.51162	1.2889	0	0	0	0	0	0	0	0	0		0.0259041	6.59061	0	0	0.754148	2.46914	0	0	0	0	0
210726	21	2007	5.30279	42.1875	0.0259041	8.82	35.52	1.45644	0.941862	727.225	94.6824	9.53936	39.2061	104.431	5.51162	1.2889	0	0	5.30279	3.77866	98.4954	0	42.1875	18.1818	95		0.0259041	6.59061	0	0	16.6646	3.125	11	2	3	9.81299	9.15211
210726	21	2008	9.01531	61.4035	0.0259041	8.82	35.52	1.45644	0.941862	727.225	94.6824	9.53936	39.2061	104.431	5.51162	1.2889	0	0	9.01531	9.24249	8.31926	0	61.4035	44.7368	94.7368		0.0259041	6.59061	0	0	9.00436	3.50877	13	2	2	10.3006	9.41971
210726	21	2009	12.9754	43.0556	0.0259041	8.82	35.52	1.45644	0.941862	727.225	94.6824	9.53936	39.2061	104.431	5.51162	1.2889	0	0	12.9754	2.91695	100	0	43.0556	8.88889	100		0.0259041	6.59061	0	0	21.4007	1.38889	12	2	3	9.27669	8.50249
210726	21	2010	4.44271	62.7907	0.0259041	8.82	35.52	1.45644	0.941862	727.225	94.6824	9.53936	39.2061	104.431	5.51162	1.2889	0	0	4.44271	2.16773	82.3841	0	62.7907	21.0526	95.8333		0.0243869	6.59061	0	0	13.0041	2.32558	10	2	2	9.15187	9.01005
210726	21	2011	22.3127	65.8537	0.0259041	8.82	35.52	1.45644	0.941862	727.225	94.6824	9.53936	39.2061	104.431	5.51162	1.2889	0	0	22.3127	18.5917	100	0	65.8537	36.3636	100		0.0243869	6.59061	0	0	2.36856	2.43902	9	2	2	10.5394	9.10248
210726	21	2012	18.4153	58.1395	0.0259041	8.82	35.52	1.45644	0.941862	727.225	94.6824	9.53936	39.2061	104.431	5.51162	1.2889	0	0	18.4153	13.162	100	0	58.1395	28	100	0	0.0243869	6.59061	0	0	17.738	4.65116	13	2	1	9.15653	8.33043
210726	21	2013	0.910135	25	0.0259041	8.82	35.52	1.45644	0.941862	727.225	94.6824	9.53936	39.2061	104.431	5.51162	1.2889	0	0	0.910135	0.910135	0	0	25	25	0	0	0.0243869	6.59061	0	0	0	0	2	1	1	7.81843	7.45934
210726	21	2014	0	0	0.0259041	8.82	35.52	1.45644	0.941862	727.225	94.6824	9.53936	39.2061	104.431	5.51162	1.2889	0	0	0	0	0	0	0	0	0	0	0.0243869	6.59061	0	0	0	0	0	0	0	0	0
210726	21	2015	0	0	0.0259041	8.82	35.52	1.45644	0.941862	727.225	94.6824	9.53936	39.2061	104.431	5.51162	1.2889	0	0	0	0	0	0	0	0	0	0	0.0243869	6.59061	0	0	80.1576	50	0	0	0	0	0
210727	21	2000	10.5199	13.8889	0.0376284	6.26	163.766	8.26808	0.8562	811.299	66.7089	3.06337	48.9594	182.817	5.13899	0.676346	0	4.6679	5.85198	30.9204	0	12.5	1.38889	21.2766	0		0.0376284	6.69987	0	0	19.0109	22.2222	2	2	3	12.4368	12.1762
210727	21	2001	0	0	0.0376284	6.26	163.766	8.26808	0.8562	811.299	66.7089	3.06337	48.9594	182.817	5.13899	0.676346	0	0	0	0	0	0	0	0	0		0.0376284	6.69987	0	0	78.0958	26.4706	0	0	0	0	0
210727	21	2002	1.95711	4.6875	0.0376284	6.26	163.766	8.26808	0.8562	811.299	66.7089	3.06337	48.9594	182.817	5.13899	0.676346	0	0	1.95711	2.11006	0	0	4.6875	6.12245	0		0.0376284	6.69987	0	0	77.1835	29.6875	1	1	1	10.7183	8.48488
210727	21	2003	0	0	0.0376284	6.26	163.766	8.26808	0.8562	811.299	66.7089	3.06337	48.9594	182.817	5.13899	0.676346	0	0	0	0	0	0	0	0	0		0.0376284	6.69987	0	0	71.0687	28.8136	0	0	0	0	0
210727	21	2004	37.1915	19.0476	0.0376284	6.26	163.766	8.26808	0.8562	811.299	66.7089	3.06337	48.9594	182.817	5.13899	0.676346	0	0	37.1915	40.4941	0	0	19.0476	21.0526	0		0.0376284	6.69987	0	0	55.5001	38.0952	1	1	1	13.2783	13.3542
210727	21	2005	42.9928	25.5319	0.0376284	6.26	163.766	8.26808	0.8562	811.299	66.7089	3.06337	48.9594	182.817	5.13899	0.676346	0	0	42.9928	50.1013	0	0	25.5319	38.7097	0		0.0376284	6.69987	0	0	53.2439	34.0426	1	1	1	13.2466	13.2347
210727	21	2006	23.246	26.4706	0.0376284	6.26	163.766	8.26808	0.8562	811.299	66.7089	3.06337	48.9594	182.817	5.13899	0.676346	0	0	23.246	24.3399	0	0	26.4706	36	0		0.0376284	6.69987	0	0	74.9646	41.1765	1	1	1	13.4546	13.2902
210727	21	2007	34.4811	40.7407	0.0376284	6.26	163.766	8.26808	0.8562	811.299	66.7089	3.06337	48.9594	182.817	5.13899	0.676346	0	0.378712	34.1024	46.9977	5.22978	3.7037	37.037	41.1765	40		0.0376284	6.69987	0	0	20.9219	14.8148	7	2	3	11.4065	12.5584
210727	21	2008	2.42037	10.2564	0.0376284	6.26	163.766	8.26808	0.8562	811.299	66.7089	3.06337	48.9594	182.817	5.13899	0.676346	0	0	2.42037	2.75529	0	0	10.2564	13.3333	0		0.0376284	6.69987	0	0	10.9382	12.8205	3	1	2	11.3474	12.8662
210727	21	2009	9.75563	18.1818	0.0376284	6.26	163.766	8.26808	0.8562	811.299	66.7089	3.06337	48.9594	182.817	5.13899	0.676346	0	0	9.75563	4.39024	15.9501	0	18.1818	21.4286	12.5		0.0376284	6.69987	0	0	31.3045	13.6364	3	1	2	12.2637	13.8653
210727	21	2010	18.7438	7.40741	0.0376284	6.26	163.766	8.26808	0.8562	811.299	66.7089	3.06337	48.9594	182.817	5.13899	0.676346	0	0	18.7438	1.76468	34.6657	0	7.40741	7.69231	6.66667		0.0325263	6.69987	0	0	2.59146	7.40741	4	1	1	13.9887	14.4224
210727	21	2011	11.1489	4.70588	0.0376284	6.26	163.766	8.26808	0.8562	811.299	66.7089	3.06337	48.9594	182.817	5.13899	0.676346	0	0	11.1489	0.0726525	18.5424	0	4.70588	3.125	9.52381		0.0325263	6.69987	0	0	1.82882	4.70588	3	1	1	14.2918	13.8557
210727	21	2012	16.5918	4.49438	0.0376284	6.26	163.766	8.26808	0.8562	811.299	66.7089	3.06337	48.9594	182.817	5.13899	0.676346	0	0	16.5918	0.320946	24.2521	0	4.49438	4.28571	5.26316	0	0.0325263	6.69987	0	0	1.35618	11.236	4	1	1	14.6268	14.1273
210727	21	2013	18.7009	5.49451	0.0376284	6.26	163.766	8.26808	0.8562	811.299	66.7089	3.06337	48.9594	182.817	5.13899	0.676346	0	0	18.7009	0.214089	65.8518	0	5.49451	5.26316	6.66667	0	0.0325263	6.69987	0	0	0.739478	1.0989	3	1	1	14.4922	13.8763
210727	21	2014	8.93894	4.86111	0.0376284	6.26	163.766	8.26808	0.8562	811.299	66.7089	3.06337	48.9594	182.817	5.13899	0.676346	0	0	8.93894	3.37865	30.734	0	4.86111	4.8	5.26316	0	0.0325263	6.69987	0	0	1.64896	3.47222	5	1	1	13.6426	12.8411
210727	21	2015	16.1638	3.18471	0.0376284	6.26	163.766	8.26808	0.8562	811.299	66.7089	3.06337	48.9594	182.817	5.13899	0.676346	0	0	16.1638	15.9407	17.5411	0	3.18471	2.20588	9.52381	0	0.0325263	6.69987	0	0	0.601578	3.82166	4	2	2	14.5785	14.1704
210781	21	2000	17.8106	32.1543	0.0211645	6.37	53.8334	4.21063	0.889149	807.28	27.3478	9.74984	3.16307	174.19	5.4077	1.79017	0	0	17.8106	11.1922	34.8378	0	32.1543	12.5	49.1018		0.0211645	6.69491	0	0	54.425	47.5884	19	4	2	9.79527	9.89536
210781	21	2001	18.0961	37.7229	0.0211645	6.37	53.8334	4.21063	0.889149	807.28	27.3478	9.74984	3.16307	174.19	5.4077	1.79017	0	0.065036	18.0311	8.86364	41.7583	0.137174	37.5857	18.6709	52.3002		0.0211645	6.69491	0	0	47.3752	44.0329	27	5	3	9.7144	9.88009
210781	21	2002	20.3034	34.7678	0.0211645	6.37	53.8334	4.21063	0.889149	807.28	27.3478	9.74984	3.16307	174.19	5.4077	1.79017	0	0	20.3034	17.4725	39.0462	0	34.7678	21.179	49.4118		0.0211645	6.69491	0	0	37.4513	47.1121	27	4	3	9.8908	10.2017
210781	21	2003	22.8093	31.3869	0.0211645	6.37	53.8334	4.21063	0.889149	807.28	27.3478	9.74984	3.16307	174.19	5.4077	1.79017	0	0	22.8093	21.2542	37.9327	0	31.3869	20.4969	42.437		0.0211645	6.69491	0	0	36.5796	49.7393	30	5	3	10.1668	10.1086
210781	21	2004	33.9937	38.8596	0.0211645	6.37	53.8334	4.21063	0.889149	807.28	27.3478	9.74984	3.16307	174.19	5.4077	1.79017	0	0	33.9937	36.4352	17.483	0	38.8596	21.2838	57.8467		0.0211645	6.69491	0	0	15.4032	31.8421	38	5	2	10.6954	10.0257
210781	21	2005	34.3609	34.065	0.0211645	6.37	53.8334	4.21063	0.889149	807.28	27.3478	9.74984	3.16307	174.19	5.4077	1.79017	0	0	34.3609	38.6361	20.1241	0	34.065	14.7143	59.6226		0.0211645	6.69491	0	0	15.9551	31.2195	37	5	3	11.1168	11.1973
210781	21	2006	38.5346	27.7955	0.0211645	6.37	53.8334	4.21063	0.889149	807.28	27.3478	9.74984	3.16307	174.19	5.4077	1.79017	0	0	38.5346	49.2383	17.1638	0	27.7955	16.6954	45.8101		0.0211645	6.69491	0	0	8.7151	31.8424	25	5	3	12.0073	10.6195
210781	21	2007	18.1488	12.0192	0.0211645	6.37	53.8334	4.21063	0.889149	807.28	27.3478	9.74984	3.16307	174.19	5.4077	1.79017	0	0	18.1488	21.3309	0.663286	0	12.0192	11.1111	16.2162		0.0211645	6.69491	0	0	10.9017	20.1923	12	2	3	14.941	12.3501
210781	21	2008	33.6127	11.1111	0.0211645	6.37	53.8334	4.21063	0.889149	807.28	27.3478	9.74984	3.16307	174.19	5.4077	1.79017	0	0	33.6127	35.5457	4.47613	0	11.1111	9.74026	23.5294		0.0211645	6.69491	0	0	16.6312	22.2222	10	2	3	14.4816	12.1984
210781	21	2009	2.80804	13.5135	0.0211645	6.37	53.8334	4.21063	0.889149	807.28	27.3478	9.74984	3.16307	174.19	5.4077	1.79017	0	0	2.80804	16.6856	1.16842	0	13.5135	10	21.8182		0.0211645	6.69491	0	0	5.74275	21.0811	12	2	2	12.1324	11.3509
210781	21	2010	11.9068	9.85222	0.0211645	6.37	53.8334	4.21063	0.889149	807.28	27.3478	9.74984	3.16307	174.19	5.4077	1.79017	0	0	11.9068	13.2159	8.42675	0	9.85222	5.71429	35.7143		0.0129901	6.69491	0	0	27.8387	15.2709	13	2	2	12.1856	11.457
210781	21	2011	7.39786	8.7963	0.0211645	6.37	53.8334	4.21063	0.889149	807.28	27.3478	9.74984	3.16307	174.19	5.4077	1.79017	0	0	7.39786	4.36596	41.1699	0	8.7963	4.73684	38.4615		0.0129901	6.69491	0	0	35.5628	20.3704	11	2	4	11.6904	11.6341
210781	21	2012	15.758	10.084	0.0211645	6.37	53.8334	4.21063	0.889149	807.28	27.3478	9.74984	3.16307	174.19	5.4077	1.79017	0	0	15.758	16.4818	6.02969	0	10.084	7.00935	37.5	0	0.0129901	6.69491	0	0	27.9087	16.8067	12	2	2	11.9858	13.5299
210781	21	2013	15.1689	11.4407	0.0211645	6.37	53.8334	4.21063	0.889149	807.28	27.3478	9.74984	3.16307	174.19	5.4077	1.79017	0	0	15.1689	22.3215	6.16672	0	11.4407	9.04523	24.3243	0	0.0129901	6.69491	0	0	11.5477	10.1695	13	2	2	12.3088	13.4685
210781	21	2014	16.826	12.2047	0.0211645	6.37	53.8334	4.21063	0.889149	807.28	27.3478	9.74984	3.16307	174.19	5.4077	1.79017	0	0	16.826	21.7999	0.657814	0	12.2047	13.2979	9.09091	0	0.0129901	6.69491	0	0	18.7424	11.0236	13	1	2	12.1578	12.7448
210781	21	2015	12.3001	10.0346	0.0211645	6.37	53.8334	4.21063	0.889149	807.28	27.3478	9.74984	3.16307	174.19	5.4077	1.79017	0	0	12.3001	17.8038	1.34346	0	10.0346	8.90688	16.6667	0	0.0129901	6.69491	0	0	20.4656	11.7647	14	2	1	11.8671	11.9073
210782	21	2000	0	0	0.058989	7.63	72.9323	5.61992	0.931338	766.37	61.0816	4.23385	32.5803	136.438	5.74054	1.63842	0	0	0	0	0	0	0	0	0		0.058989	6.64297	0	0	0	0	0	0	0	0	0
210782	21	2001	0	0	0.058989	7.63	72.9323	5.61992	0.931338	766.37	61.0816	4.23385	32.5803	136.438	5.74054	1.63842	0	0	0	0	0	0	0	0	0		0.058989	6.64297	0	0	0	0	0	0	0	0	0
210782	21	2002	100	100	0.058989	7.63	72.9323	5.61992	0.931338	766.37	61.0816	4.23385	32.5803	136.438	5.74054	1.63842	0	0	100	100	100	0	100	100	100		0.058989	6.64297	0	0	0	0	6	2	1	8.56243	8.11884
210782	21	2003	100	100	0.058989	7.63	72.9323	5.61992	0.931338	766.37	61.0816	4.23385	32.5803	136.438	5.74054	1.63842	0	0	100	100	100	0	100	100	100		0.058989	6.64297	0	0	0	0	12	2	1	8.84324	8.45331
210782	21	2004	0	0	0.058989	7.63	72.9323	5.61992	0.931338	766.37	61.0816	4.23385	32.5803	136.438	5.74054	1.63842	0	0	0	0	0	0	0	0	0		0.058989	6.64297	0	0	0	0	0	0	0	0	0
210782	21	2005	0	0	0.058989	7.63	72.9323	5.61992	0.931338	766.37	61.0816	4.23385	32.5803	136.438	5.74054	1.63842	0	0	0	0	0	0	0	0	0		0.058989	6.64297	0	0	0	0	0	0	0	0	0
210782	21	2006	0	0	0.058989	7.63	72.9323	5.61992	0.931338	766.37	61.0816	4.23385	32.5803	136.438	5.74054	1.63842	0	0	0	0	0	0	0	0	0		0.058989	6.64297	0	0	0	0	0	0	0	0	0
210782	21	2007	17.5297	59.2593	0.058989	7.63	72.9323	5.61992	0.931338	766.37	61.0816	4.23385	32.5803	136.438	5.74054	1.63842	0	0	17.5297	15.6247	100	0	59.2593	35.2941	100		0.058989	6.64297	0	0	0.311296	1.85185	10	2	3	10.4294	9.71809
210782	21	2008	17.4719	48.4848	0.058989	7.63	72.9323	5.61992	0.931338	766.37	61.0816	4.23385	32.5803	136.438	5.74054	1.63842	0	0	17.4719	15.8147	92.0345	0	48.4848	28.5714	83.3333		0.058989	6.64297	0	0	5.00032	3.0303	11	2	3	10.8474	12.6228
210782	21	2009	1.96577	22.2222	0.058989	7.63	72.9323	5.61992	0.931338	766.37	61.0816	4.23385	32.5803	136.438	5.74054	1.63842	0	0	1.96577	1.80426	7.07679	0	22.2222	8.33333	50		0.058989	6.64297	0	0	0	0	3	2	3	9.52283	11.6957
210782	21	2010	0.574019	14.2857	0.058989	7.63	72.9323	5.61992	0.931338	766.37	61.0816	4.23385	32.5803	136.438	5.74054	1.63842	0	0	0.574019	0	18.8379	0	14.2857	0	66.6667		0.0479707	6.64297	0	0	0	0	1	1	1	8.61477	6.09807
210782	21	2011	0.713087	15.3846	0.058989	7.63	72.9323	5.61992	0.931338	766.37	61.0816	4.23385	32.5803	136.438	5.74054	1.63842	0	0	0.713087	0	7.72997	0	15.3846	0	66.6667		0.0479707	6.64297	0	0	0	0	2	1	1	9.33512	7.81319
210782	21	2012	0.527756	21.0526	0.058989	7.63	72.9323	5.61992	0.931338	766.37	61.0816	4.23385	32.5803	136.438	5.74054	1.63842	0	0	0.527756	0	5.58113	0	21.0526	0	57.1429	0	0.0479707	6.64297	0	0	0	0	3	2	1	8.04663	5.55393
210782	21	2013	0	0	0.058989	7.63	72.9323	5.61992	0.931338	766.37	61.0816	4.23385	32.5803	136.438	5.74054	1.63842	0	0	0	0	0	0	0	0	0	0	0.0479707	6.64297	0	0	0	0	0	0	0	0	0
210782	21	2014	10.2572	50	0.058989	7.63	72.9323	5.61992	0.931338	766.37	61.0816	4.23385	32.5803	136.438	5.74054	1.63842	0	0	10.2572	10.8171	9.19154	0	50	18.1818	68.4211	0	0.0479707	6.64297	0	0	0	0	11	0	1	9.87067	8.59565
210782	21	2015	8.95425	44.4444	0.058989	7.63	72.9323	5.61992	0.931338	766.37	61.0816	4.23385	32.5803	136.438	5.74054	1.63842	0	0	8.95425	5.83825	44.1362	0	44.4444	16.6667	66.6667	0	0.0479707	6.64297	0	0	0	0	9	1	1	9.86145	9.03832
210802	21	2000	14.6007	23.1659	0.406668	3.77	0.81457	0.202891	0.928962	766.047	11.5697	6.44185	1.04023	152.016	7.60044	2.75082	0	0.400388	14.2003	8.74496	20.7678	0.956938	22.2089	15.3598	27.7743		0.406668	6.64255	0	0	46.3366	42.4242	38	5	6	10.1208	11.754
210802	21	2001	13.3352	26.4504	0.406668	3.77	0.81457	0.202891	0.928962	766.047	11.5697	6.44185	1.04023	152.016	7.60044	2.75082	0	1.48701	11.8482	14.563	11.7081	1.33588	25.1145	24.8141	27.5907		0.406668	6.64255	0	0	43.1074	43.1298	45	5	5	9.81964	11.3349
210802	21	2002	16.4932	45.2454	0.406668	3.77	0.81457	0.202891	0.928962	766.047	11.5697	6.44185	1.04023	152.016	7.60044	2.75082	0	1.66319	14.83	18.7145	13.5977	0.792434	44.453	32.7562	52.5527		0.406668	6.64255	0	0	38.2315	32.5153	55	5	5	9.29666	10.336
210802	21	2003	14.3738	46.2654	0.406668	3.77	0.81457	0.202891	0.928962	766.047	11.5697	6.44185	1.04023	152.016	7.60044	2.75082	0	0.0742408	14.2996	13.1333	16.1719	0.215644	46.0498	34.3001	56.723		0.406668	6.64255	0	0	33.0095	28.1513	52	6	6	9.18724	9.67932
210802	21	2004	28.9246	46.4133	0.406668	3.77	0.81457	0.202891	0.928962	766.047	11.5697	6.44185	1.04023	152.016	7.60044	2.75082	0	0.0464616	28.8782	23.7676	34.6253	0.271423	46.1419	33.7017	62.6879		0.406668	6.64255	0	0	14.2868	12.563	53	5	4	9.76659	10.5484
210802	21	2005	18.9889	37.1546	0.406668	3.77	0.81457	0.202891	0.928962	766.047	11.5697	6.44185	1.04023	152.016	7.60044	2.75082	0	0.285758	18.7031	15.3157	30.3887	0.536082	36.6186	28.4442	56.9501		0.406668	6.64255	0	0	9.5646	11.299	49	4	4	9.57682	10.8027
210802	21	2006	28.5698	52.1401	0.406668	3.77	0.81457	0.202891	0.928962	766.047	11.5697	6.44185	1.04023	152.016	7.60044	2.75082	0	1.13715	27.4327	23.3741	38.2499	0.407203	51.7329	38.5665	70.6524		0.406668	6.64255	0	0	19.1572	15.5461	60	8	5	9.69757	10.4283
210802	21	2007	10.9079	28.8804	0.406668	3.77	0.81457	0.202891	0.928962	766.047	11.5697	6.44185	1.04023	152.016	7.60044	2.75082	0	0.296036	10.6119	11.3873	10.2424	0.300421	28.58	22.5556	37.1759		0.406668	6.64255	0	0	18.281	18.9465	61	2	4	11.0117	11.4437
210802	21	2008	9.97451	26.7521	0.406668	3.77	0.81457	0.202891	0.928962	766.047	11.5697	6.44185	1.04023	152.016	7.60044	2.75082	0	0.353689	9.62082	11.8131	7.40538	0.106838	26.6453	18.2327	36.5305		0.406668	6.64255	0	0	20.3551	20.0855	65	2	6	11.2398	12.0528
210802	21	2009	13.4038	25.2212	0.406668	3.77	0.81457	0.202891	0.928962	766.047	11.5697	6.44185	1.04023	152.016	7.60044	2.75082	0	2.29354	11.1103	10.6454	18.4455	0.176991	25.0442	13.5178	39.6152		0.406668	6.64255	0	0	21.4033	18.5841	62	2	2	11.1727	11.8811
210802	21	2010	8.47427	22.7941	0.406668	3.77	0.81457	0.202891	0.928962	766.047	11.5697	6.44185	1.04023	152.016	7.60044	2.75082	0	0.274275	8.2	10.2957	6.0443	0.334225	22.4599	11.9037	34.5211		0.330614	6.64255	0	0	17.8332	19.2068	64	2	6	11.2248	11.4526
210802	21	2011	8.90003	18.6603	0.406668	3.77	0.81457	0.202891	0.928962	766.047	11.5697	6.44185	1.04023	152.016	7.60044	2.75082	0	1.17865	7.72138	7.5348	11.8653	0.287081	18.3732	11.3543	26.7237		0.330614	6.64255	0	0	19.8755	22.8708	58	2	5	11.5069	11.8252
210802	21	2012	6.76639	18.4558	0.406668	3.77	0.81457	0.202891	0.928962	766.047	11.5697	6.44185	1.04023	152.016	7.60044	2.75082	0	0.638243	6.12815	7.99692	4.99816	0.344432	18.1114	11.938	26.5978	0	0.330614	6.64255	0	0	16.8746	21.7566	55	2	2	11.5504	11.7167
210802	21	2013	5.11003	10.6895	0.406668	3.77	0.81457	0.202891	0.928962	766.047	11.5697	6.44185	1.04023	152.016	7.60044	2.75082	0	0.222036	4.888	6.71391	2.24789	0.0178158	10.6717	6.37093	24	0	0.330614	6.64255	0	0	11.0445	12.8986	50	2	2	11.4293	11.3791
210802	21	2014	3.76535	13.8878	0.406668	3.77	0.81457	0.202891	0.928962	766.047	11.5697	6.44185	1.04023	152.016	7.60044	2.75082	0	0.0809216	3.68443	5.59039	1.78871	0.403714	13.4841	9.50119	23.203	0	0.330614	6.64255	0	0	10.3171	17.3799	49	1	2	11.1216	11.0436
210802	21	2015	5.50338	17.8856	0.406668	3.77	0.81457	0.202891	0.928962	766.047	11.5697	6.44185	1.04023	152.016	7.60044	2.75082	0	0.104092	5.39929	7.47857	3.16783	0.33359	17.552	13.5905	23.948	0	0.330614	6.64255	0	0	10.2505	16.4229	46	3	2	11.1753	11.2124
210803	21	2000	17.1571	32.2823	0.322185	3.83	1.84615	1.07805	0.931267	773.43	5.93476	21.452	13.9543	153.498	8.3928	3.3807	0	0	17.1571	3.04386	44.2431	0	32.2823	6.3253	58.0838		0.322185	6.65213	0	0	29.5239	28.6787	24	4	3	9.5237	7.81809
210803	21	2001	6.27763	17.913	0.322185	3.83	1.84615	1.07805	0.931267	773.43	5.93476	21.452	13.9543	153.498	8.3928	3.3807	0	0	6.27763	3.76354	10.1559	0	17.913	10.7362	27.3092		0.322185	6.65213	0	0	12.6263	20.3478	20	5	2	9.68445	7.82151
210803	21	2002	8.00984	21.2575	0.322185	3.83	1.84615	1.07805	0.931267	773.43	5.93476	21.452	13.9543	153.498	8.3928	3.3807	0	0	8.00984	6.13754	12.9342	0	21.2575	13.1054	30.2839		0.322185	6.65213	0	0	9.60869	17.515	22	4	1	9.67069	8.22799
210803	21	2003	9.54506	19.0909	0.322185	3.83	1.84615	1.07805	0.931267	773.43	5.93476	21.452	13.9543	153.498	8.3928	3.3807	0	0	9.54506	9.59974	9.39564	0	19.0909	15.5512	25.9542		0.322185	6.65213	0	0	8.48336	16.7532	24	4	2	10.0693	8.99249
210803	21	2004	4.97106	19.4607	0.322185	3.83	1.84615	1.07805	0.931267	773.43	5.93476	21.452	13.9543	153.498	8.3928	3.3807	0	0	4.97106	4.28906	6.1384	0	19.4607	18.0835	21.3749		0.322185	6.65213	0	0	36.654	34.5618	32	5	3	9.43089	8.13779
210803	21	2005	7.15742	15.206	0.322185	3.83	1.84615	1.07805	0.931267	773.43	5.93476	21.452	13.9543	153.498	8.3928	3.3807	0	1.51717	5.64025	6.51177	8.9803	0.524345	14.6816	11.1867	21.3878		0.322185	6.65213	0	0	37.47	32.5094	34	5	3	9.79928	8.56855
210803	21	2006	16.8429	20.7051	0.322185	3.83	1.84615	1.07805	0.931267	773.43	5.93476	21.452	13.9543	153.498	8.3928	3.3807	0	0	16.8429	16.7453	17.0882	0	20.7051	14.9582	36.8085		0.322185	6.65213	0	0	9.68317	8.50588	29	4	3	10.264	9.0623
210803	21	2007	11.4071	26.045	0.322185	3.83	1.84615	1.07805	0.931267	773.43	5.93476	21.452	13.9543	153.498	8.3928	3.3807	0	0	11.4071	8.65965	19.3358	0	26.045	15.2997	48.8294		0.322185	6.65213	0	0	45.6938	11.8971	35	2	4	11.0562	10.8299
210803	21	2008	13.0498	24.3094	0.322185	3.83	1.84615	1.07805	0.931267	773.43	5.93476	21.452	13.9543	153.498	8.3928	3.3807	0	0.00335886	13.0465	14.0421	9.70312	0.276243	24.0331	17.094	37.5		0.322185	6.65213	0	0	30.7232	10.6814	40	2	3	11.1961	12.7503
210803	21	2009	11.7108	17.9076	0.322185	3.83	1.84615	1.07805	0.931267	773.43	5.93476	21.452	13.9543	153.498	8.3928	3.3807	0	0.326312	11.3844	8.53157	20.2733	0.377003	17.5306	9.60526	38.8704		0.322185	6.65213	0	0	37.6506	10.0848	36	2	2	11.0168	11.9563
210803	21	2010	7.41598	18.547	0.322185	3.83	1.84615	1.07805	0.931267	773.43	5.93476	21.452	13.9543	153.498	8.3928	3.3807	0	0	7.41598	7.35249	7.83773	0	18.547	11.6356	42.8571		0.747848	6.65213	0	0	28.0829	10.2564	32	2	2	10.7606	12.152
210803	21	2011	13.1627	27.6632	0.322185	3.83	1.84615	1.07805	0.931267	773.43	5.93476	21.452	13.9543	153.498	8.3928	3.3807	0	0	13.1627	10.8567	23.5756	0	27.6632	18.4181	56.9892		0.747848	6.65213	0	0	26.03	8.76289	35	2	5	10.9794	10.9775
210803	21	2012	8.47919	7.07275	0.322185	3.83	1.84615	1.07805	0.931267	773.43	5.93476	21.452	13.9543	153.498	8.3928	3.3807	0	0.00542968	8.47376	7.06392	27.836	0.0288684	7.04388	5.43478	28.6885	3.125	0.747848	6.65213	0	0	10.2568	5.62933	35	2	2	11.8068	10.191
210803	21	2013	4.05911	5.46175	0.322185	3.83	1.84615	1.07805	0.931267	773.43	5.93476	21.452	13.9543	153.498	8.3928	3.3807	0	0.00927225	4.04984	4.01693	4.92437	0.166771	5.29498	3.90265	35.5932	3.125	0.747848	6.65213	0	0	8.19629	4.46112	33	2	1	11.2721	9.78856
210803	21	2014	13.6215	13.9969	0.322185	3.83	1.84615	1.07805	0.931267	773.43	5.93476	21.452	13.9543	153.498	8.3928	3.3807	0	0	13.6215	15.8428	5.43829	0	13.9969	11.8257	20.4969	3.125	0.747848	6.65213	0	0	19.7899	18.8958	21	1	2	11.4487	9.94816
210803	21	2015	21.0944	15.9509	0.322185	3.83	1.84615	1.07805	0.931267	773.43	5.93476	21.452	13.9543	153.498	8.3928	3.3807	0	0	21.0944	25.1135	5.02026	0	15.9509	14.8208	19.403	4.28571	0.747848	6.65213	0	0	23.5066	22.9448	20	2	2	12.0663	10.5385
210804	21	2000	28.5356	53.873	0.96674	2.45	42.9314	4.91068	0.918	794.215	8.79998	0.764855	9.5551	154.871	6.20326	2.96701	0	0.11539	28.4202	11.5158	50.8401	0.0895496	53.7835	14.3202	70.5358		0.96674	6.67861	0	0	32.6294	21.6979	55	6	6	9.80993	9.86826
210804	21	2001	25.8427	51.7657	0.96674	2.45	42.9314	4.91068	0.918	794.215	8.79998	0.764855	9.5551	154.871	6.20326	2.96701	0	0.060437	25.7823	9.78235	50.0269	0.0825083	51.6832	12.0796	68.3232		0.96674	6.67861	0	0	33.4311	21.0149	58	5	6	9.82073	8.91485
210804	21	2002	28.8088	47.231	0.96674	2.45	42.9314	4.91068	0.918	794.215	8.79998	0.764855	9.5551	154.871	6.20326	2.96701	0	0.0995857	28.7092	20.3035	45.8729	0.0914685	47.1395	13.8829	64.7962		0.96674	6.67861	0	0	24.3489	20.6885	58	6	6	9.833	10.6022
210804	21	2003	24.2627	41.6661	0.96674	2.45	42.9314	4.91068	0.918	794.215	8.79998	0.764855	9.5551	154.871	6.20326	2.96701	0	0.112264	24.1504	18.1577	35.3796	0.0935185	41.5725	14.8438	57.3055		0.96674	6.67861	0	0	22.067	22.5523	62	7	6	9.78759	10.427
210804	21	2004	18.8815	43.4674	0.96674	2.45	42.9314	4.91068	0.918	794.215	8.79998	0.764855	9.5551	154.871	6.20326	2.96701	0	0.283104	18.5984	14.3526	24.7298	0.0537667	43.4136	20.1569	58.7479		0.96674	6.67861	0	0	20.7531	23.6215	64	6	6	9.61438	8.88707
210804	21	2005	17.4418	39.0475	0.96674	2.45	42.9314	4.91068	0.918	794.215	8.79998	0.764855	9.5551	154.871	6.20326	2.96701	0	0.413017	17.0288	12.3925	24.0346	0.0749582	38.9725	16.8505	55.7081		0.96674	6.67861	0	0	19.8222	25.2667	64	6	5	9.80304	9.82655
210804	21	2006	15.9017	38.2087	0.96674	2.45	42.9314	4.91068	0.918	794.215	8.79998	0.764855	9.5551	154.871	6.20326	2.96701	0	0.208262	15.6934	8.35326	27.9766	0.0742758	38.1344	16.7898	55.8996		0.96674	6.67861	0	0	20.3605	25.2723	59	7	5	9.75031	9.20561
210804	21	2007	20.2746	47.3589	0.96674	2.45	42.9314	4.91068	0.918	794.215	8.79998	0.764855	9.5551	154.871	6.20326	2.96701	0	0.973294	19.3013	14.402	41.0313	0.210084	47.1489	33.6113	66.0297		0.96674	6.67861	0	0	10.3977	11.5246	55	2	5	10.5689	10.6956
210804	21	2008	15.5412	48.5374	0.96674	2.45	42.9314	4.91068	0.918	794.215	8.79998	0.764855	9.5551	154.871	6.20326	2.96701	0	1.98212	13.5591	11.9367	23.8691	0.32144	48.216	33.7942	68.9946		0.96674	6.67861	0	0	8.18015	10.0289	59	2	5	10.7552	11.3183
210804	21	2009	17.5487	43.7247	0.96674	2.45	42.9314	4.91068	0.918	794.215	8.79998	0.764855	9.5551	154.871	6.20326	2.96701	0	2.49703	15.0517	13.2215	34.856	0.48583	43.2389	28.0511	70.8287		0.96674	6.67861	0	0	13.6702	9.55466	58	2	3	10.6634	11.5508
210804	21	2010	7.61414	35.2581	0.96674	2.45	42.9314	4.91068	0.918	794.215	8.79998	0.764855	9.5551	154.871	6.20326	2.96701	0	1.81218	5.80197	5.27302	23.5849	1.10899	34.1491	18.3047	63.2219		0.61055	6.67861	0	0	6.87338	10.7457	60	2	5	11.5029	12.4973
210804	21	2011	4.35334	32.3938	0.96674	2.45	42.9314	4.91068	0.918	794.215	8.79998	0.764855	9.5551	154.871	6.20326	2.96701	0	1.06502	3.28833	3.64606	6.7744	2.01935	30.3744	18.0604	53.7736		0.61055	6.67861	0	0	7.20596	11.1485	40	2	5	11.709	12.9504
210804	21	2012	2.42903	25.9145	0.96674	2.45	42.9314	4.91068	0.918	794.215	8.79998	0.764855	9.5551	154.871	6.20326	2.96701	0	0.801332	1.62769	1.77374	4.13452	0.881446	25.0331	14.1523	44.5838	0.840336	0.61055	6.67861	0	0	4.14784	10.5773	35	2	2	11.3857	12.2471
210804	21	2013	6.34854	27.0712	0.96674	2.45	42.9314	4.91068	0.918	794.215	8.79998	0.764855	9.5551	154.871	6.20326	2.96701	0	1.20864	5.13989	7.32666	4.57984	2.79797	24.2733	17.6265	42.788	0.840336	0.61055	6.67861	0	0	5.29895	9.59302	48	2	2	12.2263	12.7367
210804	21	2014	4.11318	29.6991	0.96674	2.45	42.9314	4.91068	0.918	794.215	8.79998	0.764855	9.5551	154.871	6.20326	2.96701	0	1.43886	2.67431	2.85479	9.55362	0.841152	28.858	17.1025	50.1272	0.561798	0.61055	6.67861	0	0	3.35615	9.7056	50	1	2	11.6854	12.886
210804	21	2015	3.11345	31.5194	0.96674	2.45	42.9314	4.91068	0.918	794.215	8.79998	0.764855	9.5551	154.871	6.20326	2.96701	0	1.3884	1.72505	1.59954	8.92388	0.794864	30.7245	18.5273	54.9743	0.310559	0.61055	6.67861	0	0	2.71161	9.17151	52	3	2	11.4045	13.0124
210811	21	2000	27.5125	63.2653	0.413916	4.48	1.85166	0.538014	0.943764	775.092	3.2473	15.5414	8.21785	158.031	5.97659	2.59791	0	8.4332	19.0793	26.2398	29.0425	8.16327	55.102	47.619	75		0.413916	6.65427	0	0	4.25537	4.08163	12	2	4	9.79463	9.65487
210811	21	2001	58.7468	79.8137	0.413916	4.48	1.85166	0.538014	0.943764	775.092	3.2473	15.5414	8.21785	158.031	5.97659	2.59791	0	0	58.7468	52.7357	73.2376	0	79.8137	58.7786	94.2408		0.413916	6.65427	0	0	18.9524	12.4224	17	3	3	9.47744	10.152
210811	21	2002	36.6806	68.1319	0.413916	4.48	1.85166	0.538014	0.943764	775.092	3.2473	15.5414	8.21785	158.031	5.97659	2.59791	0	0	36.6806	48.4594	19.4593	0	68.1319	50	84.6154		0.413916	6.65427	0	0	34.1437	15.0183	16	3	3	9.03701	9.83391
210811	21	2003	29.0015	46.4052	0.413916	4.48	1.85166	0.538014	0.943764	775.092	3.2473	15.5414	8.21785	158.031	5.97659	2.59791	0	0	29.0015	33.8989	16.3271	0	46.4052	33.6538	73.4694		0.413916	6.65427	0	0	25.2681	9.47712	17	3	2	9.31097	9.35014
210811	21	2004	41.3659	81.7863	0.413916	4.48	1.85166	0.538014	0.943764	775.092	3.2473	15.5414	8.21785	158.031	5.97659	2.59791	0	0	41.3659	63.4345	16.5117	0	81.7863	80.9783	83.2512		0.413916	6.65427	0	0	3.30502	6.65499	23	5	2	9.2577	8.34455
210811	21	2005	52.2459	86.5643	0.413916	4.48	1.85166	0.538014	0.943764	775.092	3.2473	15.5414	8.21785	158.031	5.97659	2.59791	0	0	52.2459	53.0107	47.3859	0	86.5643	82.8671	91.0638		0.413916	6.65427	0	0	7.04536	4.60653	17	3	1	8.97566	8.08267
210811	21	2006	24.6252	42.9338	0.413916	4.48	1.85166	0.538014	0.943764	775.092	3.2473	15.5414	8.21785	158.031	5.97659	2.59791	0	0	24.6252	28.0567	1.82272	0	42.9338	42.1412	45.8333		0.413916	6.65427	0	0	12.3642	10.9123	21	3	2	9.62359	9.50768
210811	21	2007	14.1824	23.4079	0.413916	4.48	1.85166	0.538014	0.943764	775.092	3.2473	15.5414	8.21785	158.031	5.97659	2.59791	0	0.144895	14.0375	14.7382	8.90421	0.516351	22.8916	17.0168	52.381		0.413916	6.65427	0	0	2.73037	3.27022	24	2	3	11.1929	10.9741
210811	21	2008	15.9239	23.8394	0.413916	4.48	1.85166	0.538014	0.943764	775.092	3.2473	15.5414	8.21785	158.031	5.97659	2.59791	0	0.0116674	15.9123	12.2431	32.8164	0.125471	23.7139	11.4238	62.6943		0.413916	6.65427	0	0	7.69351	4.14053	29	2	3	11.3663	11.3071
210811	21	2009	9.58883	16.2526	0.413916	4.48	1.85166	0.538014	0.943764	775.092	3.2473	15.5414	8.21785	158.031	5.97659	2.59791	0	0	9.58883	5.42804	15.449	0	16.2526	6.61157	45.4167		0.413916	6.65427	0	0	12.4466	6.00414	31	2	2	11.5233	11.1042
210811	21	2010	5.89832	11.2963	0.413916	4.48	1.85166	0.538014	0.943764	775.092	3.2473	15.5414	8.21785	158.031	5.97659	2.59791	0	0	5.89832	2.76256	18.3772	0	11.2963	6.76329	26.1905		0.17616	6.65427	0	0	11.7434	5.37037	29	2	2	11.6722	11.1144
210811	21	2011	18.9969	13.2893	0.413916	4.48	1.85166	0.538014	0.943764	775.092	3.2473	15.5414	8.21785	158.031	5.97659	2.59791	0	0	18.9969	22.0365	8.15839	0	13.2893	8.04067	33.5714		0.17616	6.65427	0	0	5.66148	6.24082	31	2	4	13.3661	13.6703
210811	21	2012	27.4412	10.3514	0.413916	4.48	1.85166	0.538014	0.943764	775.092	3.2473	15.5414	8.21785	158.031	5.97659	2.59791	0	0	27.4412	33.1267	17.9593	0	10.3514	7.31092	20	0	0.17616	6.65427	0	0	9.47507	14.8243	31	2	2	14.2226	14.5282
210811	21	2013	17.8829	26.817	0.413916	4.48	1.85166	0.538014	0.943764	775.092	3.2473	15.5414	8.21785	158.031	5.97659	2.59791	0	1.1056	16.7773	32.4377	3.5115	16.9869	9.83013	27.1105	24.7788	0	0.17616	6.65427	0	0	3.22715	7.5188	60	2	2	12.6635	13.2606
210811	21	2014	8.75741	10.5946	0.413916	4.48	1.85166	0.538014	0.943764	775.092	3.2473	15.5414	8.21785	158.031	5.97659	2.59791	0	0.020787	8.73663	14.6908	0.936575	1.13514	9.45946	10.8384	9.66057	0	0.17616	6.65427	0	0	4.99727	11.7838	32	1	2	13.8252	14.3176
210811	21	2015	6.04514	8.09841	0.413916	4.48	1.85166	0.538014	0.943764	775.092	3.2473	15.5414	8.21785	158.031	5.97659	2.59791	0	0	6.04514	10.252	0.16838	0	8.09841	8.82155	5.79399	0	0.17616	6.65427	0	0	5.39062	16.8119	29	3	2	13.4982	14.1984
210881	21	2000	35.3787	64.4903	0.325183	5.25	233.482	15.422	0.920238	774.103	28.967	24.394	32.8117	161.901	5.71194	0.944528	0	1.13059	34.2481	19.6383	59.8997	0.725468	63.7648	23.9161	79.7269		0.325183	6.653	0	0	21.2291	15.7694	41	6	6	9.47309	8.68893
210881	21	2001	34.6262	66.2129	0.325183	5.25	233.482	15.422	0.920238	774.103	28.967	24.394	32.8117	161.901	5.71194	0.944528	0	2.9132	31.713	21.4232	57.1805	0.665457	65.5475	25.0562	81.3742		0.325183	6.653	0	0	18.8565	13.5511	41	6	5	9.17927	8.24761
210881	21	2002	35.4636	67.9025	0.325183	5.25	233.482	15.422	0.920238	774.103	28.967	24.394	32.8117	161.901	5.71194	0.944528	0	1.76961	33.694	26.0619	55.5898	0.789564	67.1129	28.2353	84.2462		0.325183	6.653	0	0	14.7403	8.17027	42	6	5	9.22445	8.41707
210881	21	2003	41.0426	64.8994	0.325183	5.25	233.482	15.422	0.920238	774.103	28.967	24.394	32.8117	161.901	5.71194	0.944528	0	0.117906	40.9247	32.5682	58.4548	0.159693	64.7397	33.008	82.8343		0.325183	6.653	0	0	14.0132	8.11242	37	5	5	9.45269	8.82871
210881	21	2004	31.4942	62.3762	0.325183	5.25	233.482	15.422	0.920238	774.103	28.967	24.394	32.8117	161.901	5.71194	0.944528	0	0.504784	30.9894	21.4628	51.5304	0.480048	61.8962	32.5544	80.0669		0.325183	6.653	0	0	15.2913	8.37084	42	6	6	9.61864	8.90528
210881	21	2005	26.5105	55.3989	0.325183	5.25	233.482	15.422	0.920238	774.103	28.967	24.394	32.8117	161.901	5.71194	0.944528	0	0.764496	25.746	18.7152	41.0279	0.512656	54.8863	25.0396	76.0086		0.325183	6.653	0	0	17.4346	6.21596	40	4	6	9.747	9.0305
210881	21	2006	25.7289	49.365	0.325183	5.25	233.482	15.422	0.920238	774.103	28.967	24.394	32.8117	161.901	5.71194	0.944528	0	0.577691	25.1512	17.159	46.865	0.293064	49.072	18.5008	70.6659		0.325183	6.653	0	0	9.93001	6.08922	35	5	5	9.63576	8.92635
210881	21	2007	27.2479	39.6607	0.325183	5.25	233.482	15.422	0.920238	774.103	28.967	24.394	32.8117	161.901	5.71194	0.944528	0	0.877242	26.3706	19.7648	49.1454	0.424178	39.2365	27.8826	51.7167		0.325183	6.653	0	0	19.0171	16.0127	39	2	3	11.1495	10.5835
210881	21	2008	25.7798	45.2489	0.325183	5.25	233.482	15.422	0.920238	774.103	28.967	24.394	32.8117	161.901	5.71194	0.944528	0	0.983745	24.7961	18.7418	50.4683	0.361991	44.8869	30.3704	59.469		0.325183	6.653	0	0	19.122	13.1222	39	2	3	10.9367	9.86154
210881	21	2009	30.9879	32.8454	0.325183	5.25	233.482	15.422	0.920238	774.103	28.967	24.394	32.8117	161.901	5.71194	0.944528	0	1.31306	29.6748	23.2062	55.8811	0.457457	32.3879	17.5806	52.8541		0.325183	6.653	0	0	18.9077	12.8088	43	2	2	11.2451	10.0304
210881	21	2010	28.3076	41.4773	0.325183	5.25	233.482	15.422	0.920238	774.103	28.967	24.394	32.8117	161.901	5.71194	0.944528	0	0.248029	28.0596	21.693	50.7364	0.284091	41.1932	27.6265	54.6125		0.301911	6.653	0	0	14.9547	14.3939	40	2	5	11.0771	9.97734
210881	21	2011	23.9602	42.5354	0.325183	5.25	233.482	15.422	0.920238	774.103	28.967	24.394	32.8117	161.901	5.71194	0.944528	0	0.0181687	23.942	18.5176	47.8132	0.0834028	42.452	29.1379	55.0889		0.301911	6.653	0	0	15.8092	11.6764	41	2	5	11.0359	10.1222
210881	21	2012	18.196	39.4343	0.325183	5.25	233.482	15.422	0.920238	774.103	28.967	24.394	32.8117	161.901	5.71194	0.944528	0	0.312756	17.8832	16.663	21.8489	0.748752	38.6855	26.6348	53.3913	0	0.301911	6.653	0	0	12.3666	10.2329	37	2	2	11.1147	10.4267
210881	21	2013	17.3402	43.5	0.325183	5.25	233.482	15.422	0.920238	774.103	28.967	24.394	32.8117	161.901	5.71194	0.944528	0	1.03816	16.3021	14.556	23.2016	0.1	43.4	30.9339	56.7901	0	0.301911	6.653	0	0	8.54294	9.5	35	2	2	11.1976	11.107
210881	21	2014	10.7819	39.2	0.325183	5.25	233.482	15.422	0.920238	774.103	28.967	24.394	32.8117	161.901	5.71194	0.944528	0	0.106532	10.6754	18.8307	5.45499	0.08	39.12	31.25	46.729	0	0.301911	6.653	0	0	5.42217	9.44	37	1	2	11.1569	10.0992
210881	21	2015	17.4603	39.8367	0.325183	5.25	233.482	15.422	0.920238	774.103	28.967	24.394	32.8117	161.901	5.71194	0.944528	0	0.836991	16.6233	16.7053	19.5125	0.635209	39.2015	28.3828	53.8306	0	0.301911	6.653	0	0	9.51499	7.98548	36	3	2	11.2141	10.0706
210882	21	2000	24.4209	50.7946	0.270055	5.35	130.306	6.95093	0.951517	746.651	30.4535	6.04522	14.0005	136.495	6.08909	2.20982	0	0.132964	24.2879	15.8263	68.6233	0.0588582	50.7357	22.0497	88.6767		0.270055	6.61694	0	0	26.8453	23.1313	31	5	5	10.148	10.8851
210882	21	2001	20.1851	45.7836	0.270055	5.35	130.306	6.95093	0.951517	746.651	30.4535	6.04522	14.0005	136.495	6.08909	2.20982	0	0	20.1851	13.0439	56.8308	0	45.7836	16.129	83.6926		0.270055	6.61694	0	0	25.3903	24.6401	37	5	3	10.0406	10.6234
210882	21	2002	17.5162	43.0535	0.270055	5.35	130.306	6.95093	0.951517	746.651	30.4535	6.04522	14.0005	136.495	6.08909	2.20982	0	0	17.5162	10.2831	69.4907	0	43.0535	12.9854	82.6488		0.270055	6.61694	0	0	22.6547	20.0072	36	5	4	9.88463	10.2897
210882	21	2003	19.5824	47.9891	0.270055	5.35	130.306	6.95093	0.951517	746.651	30.4535	6.04522	14.0005	136.495	6.08909	2.20982	0	0	19.5824	13.3288	65.8102	0	47.9891	16.9891	90.0705		0.270055	6.61694	0	0	20.6826	14.8913	37	5	3	9.84515	10.303
210882	21	2004	16.5468	42.3359	0.270055	5.35	130.306	6.95093	0.951517	746.651	30.4535	6.04522	14.0005	136.495	6.08909	2.20982	0	0	16.5468	12.6112	40.1652	0	42.3359	15.1476	86.2999		0.270055	6.61694	0	0	15.9225	13.0478	43	6	3	9.96756	10.4115
210882	21	2005	14.1496	38.4348	0.270055	5.35	130.306	6.95093	0.951517	746.651	30.4535	6.04522	14.0005	136.495	6.08909	2.20982	0	0	14.1496	9.72551	47.8349	0	38.4348	12.1094	85.869		0.270055	6.61694	0	0	12.3249	10.5894	40	5	2	9.98358	10.0061
210882	21	2006	16.1435	40.242	0.270055	5.35	130.306	6.95093	0.951517	746.651	30.4535	6.04522	14.0005	136.495	6.08909	2.20982	0	0	16.1435	12.4806	38.1674	0	40.242	12.3675	85.2255		0.270055	6.61694	0	0	16.3863	12.019	40	4	2	10.0634	10.2135
210882	21	2007	19.1837	32.0421	0.270055	5.35	130.306	6.95093	0.951517	746.651	30.4535	6.04522	14.0005	136.495	6.08909	2.20982	0	0	19.1837	15.5062	36.6599	0	32.0421	11.9538	73.064		0.270055	6.61694	0	0	9.43295	8.07969	36	2	5	11.7572	11.8065
210882	21	2008	18.5362	30.0535	0.270055	5.35	130.306	6.95093	0.951517	746.651	30.4535	6.04522	14.0005	136.495	6.08909	2.20982	0	0.11767	18.4185	15.8974	34.5213	1.17647	28.877	13.4036	70.8487		0.270055	6.61694	0	0	9.9208	8.02139	36	2	6	12.2235	12.2684
210882	21	2009	22.9659	26.5964	0.270055	5.35	130.306	6.95093	0.951517	746.651	30.4535	6.04522	14.0005	136.495	6.08909	2.20982	0	0.471743	22.4941	17.6298	44.3199	2.05038	24.546	12.5099	66.6667		0.270055	6.61694	0	0	9.44112	7.26421	33	2	3	12.3307	12.3043
210882	21	2010	20.3621	28.2817	0.270055	5.35	130.306	6.95093	0.951517	746.651	30.4535	6.04522	14.0005	136.495	6.08909	2.20982	0	0.141787	20.2203	16.9174	41.69	2.42254	25.8592	13.5886	72.4605		0.359772	6.61694	0	0	12.3187	7.83099	40	2	3	12.4238	12.4274
210882	21	2011	20.1614	26.8996	0.270055	5.35	130.306	6.95093	0.951517	746.651	30.4535	6.04522	14.0005	136.495	6.08909	2.20982	0	0.960331	19.201	15.6593	41.8338	2.38491	24.5147	11.8508	74.0826		0.359772	6.61694	0	0	12.6277	7.98669	34	2	5	12.6597	12.3688
210882	21	2012	21.6049	20.0396	0.270055	5.35	130.306	6.95093	0.951517	746.651	30.4535	6.04522	14.0005	136.495	6.08909	2.20982	0	1.29322	20.3116	15.2471	44.1456	1.68234	18.3572	10.2273	67.0487	0	0.359772	6.61694	0	0	12.5222	6.8283	37	2	2	13.1086	12.8924
210882	21	2013	19.1956	23.1548	0.270055	5.35	130.306	6.95093	0.951517	746.651	30.4535	6.04522	14.0005	136.495	6.08909	2.20982	0	1.6354	17.5602	17.3235	27.7811	2.9426	20.2123	10.8682	70.6573	0	0.359772	6.61694	0	0	11.4885	6.07815	36	2	2	12.7126	12.8202
210882	21	2014	19.3022	26.0405	0.270055	5.35	130.306	6.95093	0.951517	746.651	30.4535	6.04522	14.0005	136.495	6.08909	2.20982	0	0.865819	18.4364	16.921	43.371	3.65579	22.3847	13.0808	73.8786	0	0.359772	6.61694	0	0	13.3291	8.15523	41	1	2	12.676	12.7474
210882	21	2015	17.7809	21.9975	0.270055	5.35	130.306	6.95093	0.951517	746.651	30.4535	6.04522	14.0005	136.495	6.08909	2.20982	0	0.660523	17.1204	16.8931	24.6588	2.32843	19.6691	11.2939	70.5085	0	0.359772	6.61694	0	0	14.9976	9.74265	36	3	2	12.6448	12.8797
210902	21	2000	48.3813	33.8542	0.122711	4.26	156.27	3.29016	0.765	770.732	109.758	1.17878	81.1999	156.533	9.14205	3.78419	0	21.8616	26.5197	40.6724	70.7952	0.520833	33.3333	22.4638	62.963		0.122711	6.64864	0	0	5.49111	8.33333	11	4	2	11.2638	11.0403
210902	21	2001	24.5788	18.617	0.122711	4.26	156.27	3.29016	0.765	770.732	109.758	1.17878	81.1999	156.533	9.14205	3.78419	0	9.26014	15.3187	22.1354	31.2518	0.265957	18.3511	13.0159	47.541		0.122711	6.64864	0	0	10.8928	5.85106	14	5	2	10.966	11.0534
210902	21	2002	27.813	19.1011	0.122711	4.26	156.27	3.29016	0.765	770.732	109.758	1.17878	81.1999	156.533	9.14205	3.78419	0	0	27.813	24.6158	53.3975	0	19.1011	14.6186	53.2258		0.122711	6.64864	0	0	0.745433	1.49813	15	3	3	10.548	10.8052
210902	21	2003	11.918	15.4684	0.122711	4.26	156.27	3.29016	0.765	770.732	109.758	1.17878	81.1999	156.533	9.14205	3.78419	0	0	11.918	5.26866	70.8431	0	15.4684	11.9221	45.8333		0.122711	6.64864	0	0	19.768	3.7037	12	2	3	10.4812	10.7566
210902	21	2004	12.0511	13.125	0.122711	4.26	156.27	3.29016	0.765	770.732	109.758	1.17878	81.1999	156.533	9.14205	3.78419	0	0	12.0511	6.12013	73.9883	0	13.125	10.8475	40		0.122711	6.64864	0	0	34.2777	9.0625	11	3	2	10.9639	10.9481
210902	21	2005	21.8812	15.6425	0.122711	4.26	156.27	3.29016	0.765	770.732	109.758	1.17878	81.1999	156.533	9.14205	3.78419	0	0.00231792	21.8789	13.3599	84.5569	0.18622	15.4562	13.4969	37.5		0.122711	6.64864	0	0	2.46501	4.84171	8	3	2	11.1188	11.1506
210902	21	2006	18.5261	17.0792	0.122711	4.26	156.27	3.29016	0.765	770.732	109.758	1.17878	81.1999	156.533	9.14205	3.78419	0	0	18.5261	15.7877	78.496	0	17.0792	14.1732	65.2174		0.122711	6.64864	0	0	0.227485	1.48515	8	4	2	11.1759	10.9995
210902	21	2007	3.49235	5.55556	0.122711	4.26	156.27	3.29016	0.765	770.732	109.758	1.17878	81.1999	156.533	9.14205	3.78419	0	0	3.49235	3.50733	2.85316	0	5.55556	5.26316	11.1111		0.122711	6.64864	0	0	19.3049	2.77778	7	2	2	12.3073	11.3153
210902	21	2008	4.17159	9.90099	0.122711	4.26	156.27	3.29016	0.765	770.732	109.758	1.17878	81.1999	156.533	9.14205	3.78419	0	0.0302699	4.14132	4.19871	0.0481346	0.990099	8.91089	9.57447	14.2857		0.122711	6.64864	0	0	4.64136	5.94059	6	1	2	12.2006	10.9635
210902	21	2009	2.51806	0.712758	0.122711	4.26	156.27	3.29016	0.765	770.732	109.758	1.17878	81.1999	156.533	9.14205	3.78419	0	0	2.51806	2.51863	0	0	0.712758	0.712928	0		0.122711	6.64864	0	0	0.657815	1.25921	19	2	2	11.2227	10.1288
210902	21	2010	2.69994	3.47003	0.122711	4.26	156.27	3.29016	0.765	770.732	109.758	1.17878	81.1999	156.533	9.14205	3.78419	0	0	2.69994	3.06269	0	0	3.47003	3.63036	0		0.0624176	6.64864	0	0	2.12746	2.2082	6	1	2	12.2952	10.9025
210902	21	2011	2.41862	4.64135	0.122711	4.26	156.27	3.29016	0.765	770.732	109.758	1.17878	81.1999	156.533	9.14205	3.78419	0	0	2.41862	3.00998	0	0	4.64135	5.02283	0		0.0624176	6.64864	0	0	6.17543	6.75105	8	1	2	12.3325	10.9451
210902	21	2012	4.91324	2.75229	0.122711	4.26	156.27	3.29016	0.765	770.732	109.758	1.17878	81.1999	156.533	9.14205	3.78419	0	0	4.91324	5.42364	0.0143508	0	2.75229	2.46305	6.66667	0	0.0624176	6.64864	0	0	1.53927	11.4679	4	2	2	13.649	12.2786
210902	21	2013	3.55876	4.42804	0.122711	4.26	156.27	3.29016	0.765	770.732	109.758	1.17878	81.1999	156.533	9.14205	3.78419	0	0	3.55876	3.73637	0	0	4.42804	4.66926	0	0	0.0624176	6.64864	0	0	1.0376	8.48709	7	1	2	12.8799	11.8373
210902	21	2014	5.24647	6.32911	0.122711	4.26	156.27	3.29016	0.765	770.732	109.758	1.17878	81.1999	156.533	9.14205	3.78419	0	0	5.24647	5.51249	0	0	6.32911	6.75676	0	0	0.0624176	6.64864	0	0	0.27917	5.6962	10	1	2	12.8353	11.6947
210902	21	2015	5.03136	2.90237	0.122711	4.26	156.27	3.29016	0.765	770.732	109.758	1.17878	81.1999	156.533	9.14205	3.78419	0	0	5.03136	5.45886	0	0	2.90237	2.99728	0	0	0.0624176	6.64864	0	0	0.163561	3.43008	5	1	2	13.1222	11.7319
210903	21	2000	0	0	0.052073	8.86	193.429	4.28325	0.765	755.685	121.223	1.71306	85.087	147.918	7.89406	3.02294	0	0	0	0	0	0	0	0	0		0.052073	6.62895	0	0	0	0	0	0	0	0	0
210903	21	2001	0	0	0.052073	8.86	193.429	4.28325	0.765	755.685	121.223	1.71306	85.087	147.918	7.89406	3.02294	0	0	0	0	0	0	0	0	0		0.052073	6.62895	0	0	0	0	0	0	0	0	0
210903	21	2002	0	0	0.052073	8.86	193.429	4.28325	0.765	755.685	121.223	1.71306	85.087	147.918	7.89406	3.02294	0	0	0	0	0	0	0	0	0		0.052073	6.62895	0	0	0	0	0	0	0	0	0
210903	21	2003	100	100	0.052073	8.86	193.429	4.28325	0.765	755.685	121.223	1.71306	85.087	147.918	7.89406	3.02294	0	0	100	0	100	0	100	0	100		0.052073	6.62895	0	0	0	0	1	2	2	10.3414	7.17905
210903	21	2004	0	0	0.052073	8.86	193.429	4.28325	0.765	755.685	121.223	1.71306	85.087	147.918	7.89406	3.02294	0	0	0	0	0	0	0	0	0		0.052073	6.62895	0	0	0	0	0	0	0	0	0
210903	21	2005	0	0	0.052073	8.86	193.429	4.28325	0.765	755.685	121.223	1.71306	85.087	147.918	7.89406	3.02294	0	0	0	0	0	0	0	0	0		0.052073	6.62895	0	0	0	0	0	0	0	0	0
210903	21	2006	99.7919	78.9474	0.052073	8.86	193.429	4.28325	0.765	755.685	121.223	1.71306	85.087	147.918	7.89406	3.02294	0	0	99.7919	79.1467	100	0	78.9474	20	100		0.052073	6.62895	0	0	0.208077	21.0526	2	1	1	12.1631	10.2462
210903	21	2007	6.68761	12.5	0.052073	8.86	193.429	4.28325	0.765	755.685	121.223	1.71306	85.087	147.918	7.89406	3.02294	0	0	6.68761	59.6986	0	0	12.5	14.2857	0		0.052073	6.62895	0	0	0.477297	12.5	1	1	1	10.1073	12.5062
210903	21	2008	100	100	0.052073	8.86	193.429	4.28325	0.765	755.685	121.223	1.71306	85.087	147.918	7.89406	3.02294	0	0	100	100	100	0	100	100	100		0.052073	6.62895	0	0	0	0	4	1	1	13.0905	13.0751
210903	21	2009	0	0	0.052073	8.86	193.429	4.28325	0.765	755.685	121.223	1.71306	85.087	147.918	7.89406	3.02294	0	0	0	0	0	0	0	0	0		0.052073	6.62895	0	0	0	0	0	0	0	0	0
210903	21	2010	0	0	0.052073	8.86	193.429	4.28325	0.765	755.685	121.223	1.71306	85.087	147.918	7.89406	3.02294	0	0	0	0	0	0	0	0	0		0.0342231	6.62895	0	0	0	0	0	0	0	0	0
210903	21	2011	0	0	0.052073	8.86	193.429	4.28325	0.765	755.685	121.223	1.71306	85.087	147.918	7.89406	3.02294	0	0	0	0	0	0	0	0	0		0.0342231	6.62895	0	0	0	0	0	0	0	0	0
210903	21	2012	0	0	0.052073	8.86	193.429	4.28325	0.765	755.685	121.223	1.71306	85.087	147.918	7.89406	3.02294	0	0	0	0	0	0	0	0	0	0	0.0342231	6.62895	0	0	0	0	0	0	0	0	0
210903	21	2013	0	0	0.052073	8.86	193.429	4.28325	0.765	755.685	121.223	1.71306	85.087	147.918	7.89406	3.02294	0	0	0	0	0	0	0	0	0	0	0.0342231	6.62895	0	0	0	0	0	0	0	0	0
210903	21	2014	0	0	0.052073	8.86	193.429	4.28325	0.765	755.685	121.223	1.71306	85.087	147.918	7.89406	3.02294	0	0	0	0	0	0	0	0	0	0	0.0342231	6.62895	0	0	0	0	0	0	0	0	0
210903	21	2015	100	100	0.052073	8.86	193.429	4.28325	0.765	755.685	121.223	1.71306	85.087	147.918	7.89406	3.02294	0	0	100	0	100	0	100	0	100	0	0.0342231	6.62895	0	0	0	0	1	1	1	11.9591	10.1436
210904	21	2000	0	0	1.15598	6.67	157.727	8.74432	0.765	766.155	113.14	3.50054	82.8384	153.788	9.32618	3.58814	0	0	0	0	0	0	0	0	0		1.15598	6.64269	0	0	0	0	0	0	0	0	0
210904	21	2001	0	0	1.15598	6.67	157.727	8.74432	0.765	766.155	113.14	3.50054	82.8384	153.788	9.32618	3.58814	0	0	0	0	0	0	0	0	0		1.15598	6.64269	0	0	0	0	0	0	0	0	0
210904	21	2002	100	100	1.15598	6.67	157.727	8.74432	0.765	766.155	113.14	3.50054	82.8384	153.788	9.32618	3.58814	0	0	100	100	0	0	100	100	0		1.15598	6.64269	0	0	0	0	1	1	1	7.41337	6.67203
210904	21	2003	0	0	1.15598	6.67	157.727	8.74432	0.765	766.155	113.14	3.50054	82.8384	153.788	9.32618	3.58814	0	0	0	0	0	0	0	0	0		1.15598	6.64269	0	0	0	0	0	0	0	0	0
210904	21	2004	0	0	1.15598	6.67	157.727	8.74432	0.765	766.155	113.14	3.50054	82.8384	153.788	9.32618	3.58814	0	0	0	0	0	0	0	0	0		1.15598	6.64269	0	0	0	0	0	0	0	0	0
210904	21	2005	0	0	1.15598	6.67	157.727	8.74432	0.765	766.155	113.14	3.50054	82.8384	153.788	9.32618	3.58814	0	0	0	0	0	0	0	0	0		1.15598	6.64269	0	0	0	0	0	0	0	0	0
210904	21	2006	0	0	1.15598	6.67	157.727	8.74432	0.765	766.155	113.14	3.50054	82.8384	153.788	9.32618	3.58814	0	0	0	0	0	0	0	0	0		1.15598	6.64269	0	0	0	0	0	0	0	0	0
210904	21	2007	3.86041	11.1111	1.15598	6.67	157.727	8.74432	0.765	766.155	113.14	3.50054	82.8384	153.788	9.32618	3.58814	0	0	3.86041	3.86041	0	0	11.1111	11.1111	0		1.15598	6.64269	0	0	8.34554	11.1111	1	1	1	10.0789	8.93604
210904	21	2008	0	0	1.15598	6.67	157.727	8.74432	0.765	766.155	113.14	3.50054	82.8384	153.788	9.32618	3.58814	0	0	0	0	0	0	0	0	0		1.15598	6.64269	0	0	1.7401	5.88235	0	0	0	0	0
210904	21	2009	0	0	1.15598	6.67	157.727	8.74432	0.765	766.155	113.14	3.50054	82.8384	153.788	9.32618	3.58814	0	0	0	0	0	0	0	0	0		1.15598	6.64269	0	0	5.65559	14.2857	0	0	0	0	0
210904	21	2010	0	0	1.15598	6.67	157.727	8.74432	0.765	766.155	113.14	3.50054	82.8384	153.788	9.32618	3.58814	0	0	0	0	0	0	0	0	0		0.019272	6.64269	0	0	10.7185	25	0	0	0	0	0
210904	21	2011	0	0	1.15598	6.67	157.727	8.74432	0.765	766.155	113.14	3.50054	82.8384	153.788	9.32618	3.58814	0	0	0	0	0	0	0	0	0		0.019272	6.64269	0	0	22.8761	12.5	0	0	0	0	0
210904	21	2012	0	0	1.15598	6.67	157.727	8.74432	0.765	766.155	113.14	3.50054	82.8384	153.788	9.32618	3.58814	0	0	0	0	0	0	0	0	0	0	0.019272	6.64269	0	0	1.52448	16.6667	0	0	0	0	0
210904	21	2013	0	0	1.15598	6.67	157.727	8.74432	0.765	766.155	113.14	3.50054	82.8384	153.788	9.32618	3.58814	0	0	0	0	0	0	0	0	0	0	0.019272	6.64269	0	0	2.92695	16.6667	0	0	0	0	0
210904	21	2014	0	0	1.15598	6.67	157.727	8.74432	0.765	766.155	113.14	3.50054	82.8384	153.788	9.32618	3.58814	0	0	0	0	0	0	0	0	0	0	0.019272	6.64269	0	0	11.5361	10	0	0	0	0	0
210904	21	2015	0	0	1.15598	6.67	157.727	8.74432	0.765	766.155	113.14	3.50054	82.8384	153.788	9.32618	3.58814	0	0	0	0	0	0	0	0	0	0	0.019272	6.64269	0	0	21.2241	5.55556	0	0	0	0	0
210905	21	2000	63.3907	58.3333	0.0207403	5.84	113.717	3.48216	0.856	793.71	91.7162	0.185591	67.8763	171.096	6.65045	2.41609	0	0	63.3907	63.3907	0	0	58.3333	58.3333	0		0.0207403	6.67798	0	0	36.6093	41.6667	1	2	1	9.68956	7.49252
210905	21	2001	75.0961	83.3333	0.0207403	5.84	113.717	3.48216	0.856	793.71	91.7162	0.185591	67.8763	171.096	6.65045	2.41609	0	0	75.0961	100	0	0	83.3333	100	0		0.0207403	6.67798	0	0	0	0	1	2	1	10.167	7.629
210905	21	2002	0	0	0.0207403	5.84	113.717	3.48216	0.856	793.71	91.7162	0.185591	67.8763	171.096	6.65045	2.41609	0	0	0	0	0	0	0	0	0		0.0207403	6.67798	0	0	0	0	0	0	0	0	0
210905	21	2003	0	0	0.0207403	5.84	113.717	3.48216	0.856	793.71	91.7162	0.185591	67.8763	171.096	6.65045	2.41609	0	0	0	0	0	0	0	0	0		0.0207403	6.67798	0	0	0	0	0	0	0	0	0
210905	21	2004	100	100	0.0207403	5.84	113.717	3.48216	0.856	793.71	91.7162	0.185591	67.8763	171.096	6.65045	2.41609	0	0	100	100	0	0	100	100	0		0.0207403	6.67798	0	0	0	0	4	1	1	9.89557	12.484
210905	21	2005	100	100	0.0207403	5.84	113.717	3.48216	0.856	793.71	91.7162	0.185591	67.8763	171.096	6.65045	2.41609	0	0	100	100	0	0	100	100	0		0.0207403	6.67798	0	0	0	0	1	1	1	9.51289	12.2011
210905	21	2006	0	0	0.0207403	5.84	113.717	3.48216	0.856	793.71	91.7162	0.185591	67.8763	171.096	6.65045	2.41609	0	0	0	0	0	0	0	0	0		0.0207403	6.67798	0	0	0	0	0	0	0	0	0
210905	21	2007	0	0	0.0207403	5.84	113.717	3.48216	0.856	793.71	91.7162	0.185591	67.8763	171.096	6.65045	2.41609	0	0	0	0	0	0	0	0	0		0.0207403	6.67798	0	0	0	0	0	0	0	0	0
210905	21	2008	0	0	0.0207403	5.84	113.717	3.48216	0.856	793.71	91.7162	0.185591	67.8763	171.096	6.65045	2.41609	0	0	0	0	0	0	0	0	0		0.0207403	6.67798	0	0	0	0	0	0	0	0	0
210905	21	2009	0	0	0.0207403	5.84	113.717	3.48216	0.856	793.71	91.7162	0.185591	67.8763	171.096	6.65045	2.41609	0	0	0	0	0	0	0	0	0		0.0207403	6.67798	0	0	0	0	0	0	0	0	0
210905	21	2010	0	0	0.0207403	5.84	113.717	3.48216	0.856	793.71	91.7162	0.185591	67.8763	171.096	6.65045	2.41609	0	0	0	0	0	0	0	0	0		0.0115224	6.67798	0	0	0	0	0	0	0	0	0
210905	21	2011	0	0	0.0207403	5.84	113.717	3.48216	0.856	793.71	91.7162	0.185591	67.8763	171.096	6.65045	2.41609	0	0	0	0	0	0	0	0	0		0.0115224	6.67798	0	0	0	0	0	0	0	0	0
210905	21	2012	0	0	0.0207403	5.84	113.717	3.48216	0.856	793.71	91.7162	0.185591	67.8763	171.096	6.65045	2.41609	0	0	0	0	0	0	0	0	0	0	0.0115224	6.67798	0	0	0.0268918	1.5625	0	0	0	0	0
210905	21	2013	2.03113	5.97015	0.0207403	5.84	113.717	3.48216	0.856	793.71	91.7162	0.185591	67.8763	171.096	6.65045	2.41609	0	0	2.03113	3.22145	0	0	5.97015	14.8148	0	0	0.0115224	6.67798	0	0	0.621482	2.98507	3	1	1	12.7038	8.71124
210905	21	2014	7.99148	9.30233	0.0207403	5.84	113.717	3.48216	0.856	793.71	91.7162	0.185591	67.8763	171.096	6.65045	2.41609	0	0	7.99148	10.7681	0	0	9.30233	14.2857	0	0	0.0115224	6.67798	0	0	0.244414	4.65116	2	1	1	13.7919	7.65563
210905	21	2015	0	0	0.0207403	5.84	113.717	3.48216	0.856	793.71	91.7162	0.185591	67.8763	171.096	6.65045	2.41609	0	0	0	0	0	0	0	0	0	0	0.0115224	6.67798	0	0	0.0452258	2.77778	0	0	0	0	0
210911	21	2000	0	0	0.0450205	5.82	221.519	6.38529	0.783191	757.339	114.19	7.89476	79.4033	145.959	6.30401	2.62582	0	0	0	0	0	0	0	0	0		0.0450205	6.63113	0	0	0	0	0	0	0	0	0
210911	21	2001	0	0	0.0450205	5.82	221.519	6.38529	0.783191	757.339	114.19	7.89476	79.4033	145.959	6.30401	2.62582	0	0	0	0	0	0	0	0	0		0.0450205	6.63113	0	0	0	0	0	0	0	0	0
210911	21	2002	0	0	0.0450205	5.82	221.519	6.38529	0.783191	757.339	114.19	7.89476	79.4033	145.959	6.30401	2.62582	0	0	0	0	0	0	0	0	0		0.0450205	6.63113	0	0	9.50187	7.69231	0	0	0	0	0
210911	21	2003	2.20599	5.47945	0.0450205	5.82	221.519	6.38529	0.783191	757.339	114.19	7.89476	79.4033	145.959	6.30401	2.62582	0	0	2.20599	2.20664	0	0	5.47945	5.55556	0		0.0450205	6.63113	0	0	0	0	2	1	2	8.88013	9.883
210911	21	2004	0.135785	1.81818	0.0450205	5.82	221.519	6.38529	0.783191	757.339	114.19	7.89476	79.4033	145.959	6.30401	2.62582	0	0	0.135785	0.135785	0	0	1.81818	1.81818	0		0.0450205	6.63113	0	0	0	0	1	1	1	6.72863	4.81218
210911	21	2005	1.85805	4.6875	0.0450205	5.82	221.519	6.38529	0.783191	757.339	114.19	7.89476	79.4033	145.959	6.30401	2.62582	0	0	1.85805	1.85805	0	0	4.6875	4.6875	0		0.0450205	6.63113	0	0	0	0	1	1	2	8.15928	6.54774
210911	21	2006	13.8985	7.22222	0.0450205	5.82	221.519	6.38529	0.783191	757.339	114.19	7.89476	79.4033	145.959	6.30401	2.62582	0	0	13.8985	13.8985	0	0	7.22222	7.22222	0		0.0450205	6.63113	0	0	0.0443097	1.11111	2	1	1	11.2869	10.5612
210911	21	2007	24.8462	11.0553	0.0450205	5.82	221.519	6.38529	0.783191	757.339	114.19	7.89476	79.4033	145.959	6.30401	2.62582	0	0	24.8462	9.68869	72.3723	0	11.0553	9.02256	15.1515		0.0450205	6.63113	0	0	10.5539	8.0402	9	2	3	12.738	13.1466
210911	21	2008	13.0363	11.5183	0.0450205	5.82	221.519	6.38529	0.783191	757.339	114.19	7.89476	79.4033	145.959	6.30401	2.62582	0	0	13.0363	5.24757	72.7472	0	11.5183	8.05369	23.8095		0.0450205	6.63113	0	0	10.4256	9.94764	8	2	2	12.2035	12.1126
210911	21	2009	23.6276	10.9453	0.0450205	5.82	221.519	6.38529	0.783191	757.339	114.19	7.89476	79.4033	145.959	6.30401	2.62582	0	0	23.6276	14.9621	44.7227	0	10.9453	8.38323	23.5294		0.0450205	6.63113	0	0	13.0637	8.95522	7	1	2	12.5698	11.6124
210911	21	2010	14.7334	7.91667	0.0450205	5.82	221.519	6.38529	0.783191	757.339	114.19	7.89476	79.4033	145.959	6.30401	2.62582	0	0	14.7334	5.70768	30.6202	0	7.91667	4.96894	13.9241		0.0951308	6.63113	0	0	7.49857	4.16667	9	1	2	12.5587	10.8718
210911	21	2011	10.0525	6.00601	0.0450205	5.82	221.519	6.38529	0.783191	757.339	114.19	7.89476	79.4033	145.959	6.30401	2.62582	0	0	10.0525	2.8928	28.0213	0	6.00601	5.06329	8.33333		0.0951308	6.63113	0	0	3.54074	7.20721	7	1	3	12.6426	11.1595
210911	21	2012	8.27135	6.30631	0.0450205	5.82	221.519	6.38529	0.783191	757.339	114.19	7.89476	79.4033	145.959	6.30401	2.62582	0	0	8.27135	1.97296	24.9717	0	6.30631	4.2328	18.1818	0	0.0951308	6.63113	0	0	1.44249	3.6036	8	2	2	12.8994	11.3079
210911	21	2013	16.8826	14.2222	0.0450205	5.82	221.519	6.38529	0.783191	757.339	114.19	7.89476	79.4033	145.959	6.30401	2.62582	0	0	16.8826	1.46495	63.082	0	14.2222	2.87356	52.9412	0	0.0951308	6.63113	0	0	1.29849	4.44444	7	2	2	12.8349	9.16546
210911	21	2014	11.5544	9.71429	0.0450205	5.82	221.519	6.38529	0.783191	757.339	114.19	7.89476	79.4033	145.959	6.30401	2.62582	0	0	11.5544	2.20377	42.4181	0	9.71429	5.7971	24.3243	0	0.0951308	6.63113	0	0	1.49792	3.42857	8	1	2	12.9801	11.1777
210911	21	2015	9.95323	9.09091	0.0450205	5.82	221.519	6.38529	0.783191	757.339	114.19	7.89476	79.4033	145.959	6.30401	2.62582	0	0	9.95323	3.6437	17.2111	0	9.09091	4.37956	25.641	0	0.0951308	6.63113	0	0	0.614191	3.40909	6	1	2	12.5596	10.4729
210921	21	2000	0	0	0.034862	7.23	241.138	6.11227	0.818915	730.94	134.203	10.5889	85.0568	131.57	4.74286	0.701538	0	0	0	0	0	0	0	0	0		0.034862	6.5957	0	0	0	0	0	0	0	0	0
210921	21	2001	87.594	84.6154	0.034862	7.23	241.138	6.11227	0.818915	730.94	134.203	10.5889	85.0568	131.57	4.74286	0.701538	0	0	87.594	100	83.3923	0	84.6154	100	73.913		0.034862	6.5957	0	0	0	0	6	2	1	10.7136	10.151
210921	21	2002	78.1327	81.4815	0.034862	7.23	241.138	6.11227	0.818915	730.94	134.203	10.5889	85.0568	131.57	4.74286	0.701538	0	0	78.1327	81.0549	66.7664	0	81.4815	77.551	87.5		0.034862	6.5957	0	0	10.599	9.87654	12	4	3	9.79895	9.72041
210921	21	2003	34.7423	31.8182	0.034862	7.23	241.138	6.11227	0.818915	730.94	134.203	10.5889	85.0568	131.57	4.74286	0.701538	0	0	34.7423	46.1451	0.342687	0	31.8182	34.1772	11.1111		0.034862	6.5957	0	0	26.1975	29.5455	6	3	1	10.6448	11.1844
210921	21	2004	42.4755	51.1628	0.034862	7.23	241.138	6.11227	0.818915	730.94	134.203	10.5889	85.0568	131.57	4.74286	0.701538	0	0	42.4755	41.9374	73.6028	0	51.1628	48.7179	75		0.034862	6.5957	0	0	15.3972	27.907	2	2	2	10.3133	10.1637
210921	21	2005	10.2874	58	0.034862	7.23	241.138	6.11227	0.818915	730.94	134.203	10.5889	85.0568	131.57	4.74286	0.701538	0	0	10.2874	11.211	0.477378	0	58	62.7907	28.5714		0.034862	6.5957	0	0	0.683936	12	3	1	1	9.88	9.61235
210921	21	2006	12.0805	23.6842	0.034862	7.23	241.138	6.11227	0.818915	730.94	134.203	10.5889	85.0568	131.57	4.74286	0.701538	0	0	12.0805	8.16352	49.3615	0	23.6842	21.7647	40		0.034862	6.5957	0	0	6.13232	11.5789	5	2	1	10.3306	10.1633
210921	21	2007	5.45149	11.215	0.034862	7.23	241.138	6.11227	0.818915	730.94	134.203	10.5889	85.0568	131.57	4.74286	0.701538	0	0	5.45149	8.04206	0	0	11.215	25.5319	0		0.034862	6.5957	0	0	64.8984	52.3364	3	1	3	10.6692	9.61124
210921	21	2008	9.92317	7.79221	0.034862	7.23	241.138	6.11227	0.818915	730.94	134.203	10.5889	85.0568	131.57	4.74286	0.701538	0	0	9.92317	13.2175	0	0	7.79221	20	0		0.034862	6.5957	0	0	80.3068	68.8312	2	1	2	11.9089	9.58885
210921	21	2009	11.4499	16.4179	0.034862	7.23	241.138	6.11227	0.818915	730.94	134.203	10.5889	85.0568	131.57	4.74286	0.701538	0	0	11.4499	14.5347	0.238396	0	16.4179	32.1429	5.12821		0.034862	6.5957	0	0	82.5462	65.6716	3	2	2	11.0639	8.61745
210921	21	2010	5.48144	8.24742	0.034862	7.23	241.138	6.11227	0.818915	730.94	134.203	10.5889	85.0568	131.57	4.74286	0.701538	0	0	5.48144	6.33198	0	0	8.24742	16	0		0.02752	6.5957	0	0	67.2682	59.7938	4	1	2	11.4479	10.7676
210921	21	2011	2.06778	8.23529	0.034862	7.23	241.138	6.11227	0.818915	730.94	134.203	10.5889	85.0568	131.57	4.74286	0.701538	0	0	2.06778	2.2853	0	0	8.23529	13.4615	0		0.02752	6.5957	0	0	55.9271	49.4118	3	1	1	11.3435	12.7187
210921	21	2012	1.89077	5.35714	0.034862	7.23	241.138	6.11227	0.818915	730.94	134.203	10.5889	85.0568	131.57	4.74286	0.701538	0	0	1.89077	2.17813	0	0	5.35714	8.57143	0	0	0.02752	6.5957	0	0	48.4174	38.3929	2	1	1	11.429	13.0432
210921	21	2013	0.000346325	0.793651	0.034862	7.23	241.138	6.11227	0.818915	730.94	134.203	10.5889	85.0568	131.57	4.74286	0.701538	0	0	0.000346325	0.000382124	0	0	0.793651	1.33333	0	0	0.02752	6.5957	0	0	32.4873	36.5079	1	1	1	5.14166	0.693147
210921	21	2014	0.0856287	8.77193	0.034862	7.23	241.138	6.11227	0.818915	730.94	134.203	10.5889	85.0568	131.57	4.74286	0.701538	0	0	0.0856287	0.0465619	0.624551	0	8.77193	1.04167	18.6667	0	0.02752	6.5957	0	0	28.7486	35.6725	8	1	1	8.09891	7.42984
210921	21	2015	3.46498	1.26582	0.034862	7.23	241.138	6.11227	0.818915	730.94	134.203	10.5889	85.0568	131.57	4.74286	0.701538	0	0	3.46498	3.60175	0	0	1.26582	2.12766	0	0	0.02752	6.5957	0	0	26.2962	33.5443	2	1	2	13.8396	13.6376
210922	21	2000	0	0	0.0323103	8.12	141.009	2.26225	0.916572	693.51	177.329	0.666041	99.6119	129.736	4.67967	0.349859	0	0	0	0	0	0	0	0	0		0.0323103	6.54321	0	0	0	0	0	0	0	0	0
210922	21	2001	0	0	0.0323103	8.12	141.009	2.26225	0.916572	693.51	177.329	0.666041	99.6119	129.736	4.67967	0.349859	0	0	0	0	0	0	0	0	0		0.0323103	6.54321	0	0	0	0	0	0	0	0	0
210922	21	2002	0	0	0.0323103	8.12	141.009	2.26225	0.916572	693.51	177.329	0.666041	99.6119	129.736	4.67967	0.349859	0	0	0	0	0	0	0	0	0		0.0323103	6.54321	0	0	0	0	0	0	0	0	0
210922	21	2003	23.7443	19.1489	0.0323103	8.12	141.009	2.26225	0.916572	693.51	177.329	0.666041	99.6119	129.736	4.67967	0.349859	0	0	23.7443	9.84179	99.9772	0	19.1489	15.9091	66.6667		0.0323103	6.54321	0	0	0	0	2	2	1	9.87911	7.94733
210922	21	2004	0	0	0.0323103	8.12	141.009	2.26225	0.916572	693.51	177.329	0.666041	99.6119	129.736	4.67967	0.349859	0	0	0	0	0	0	0	0	0		0.0323103	6.54321	0	0	0	0	0	0	0	0	0
210922	21	2005	2.14841	7.69231	0.0323103	8.12	141.009	2.26225	0.916572	693.51	177.329	0.666041	99.6119	129.736	4.67967	0.349859	0	0	2.14841	2.14841	0	0	7.69231	7.69231	0		0.0323103	6.54321	0	0	0	0	1	1	1	8.9465	11.5085
210922	21	2006	0.831958	3.84615	0.0323103	8.12	141.009	2.26225	0.916572	693.51	177.329	0.666041	99.6119	129.736	4.67967	0.349859	0	0	0.831958	0.831958	0	0	3.84615	3.84615	0		0.0323103	6.54321	0	0	22.0748	3.84615	1	1	1	8.92279	8.0067
210922	21	2007	7.8801	44.4444	0.0323103	8.12	141.009	2.26225	0.916572	693.51	177.329	0.666041	99.6119	129.736	4.67967	0.349859	0	0	7.8801	7.16216	100	0	44.4444	33.3333	100		0.0323103	6.54321	0	0	29.2615	27.7778	5	1	3	10.0323	12.0993
210922	21	2008	23.8448	36.3636	0.0323103	8.12	141.009	2.26225	0.916572	693.51	177.329	0.666041	99.6119	129.736	4.67967	0.349859	0	0	23.8448	23.8448	0	0	36.3636	36.3636	0		0.0323103	6.54321	0	0	0.881104	9.09091	3	1	2	11.8013	14.1636
210922	21	2009	7.22897	28.5714	0.0323103	8.12	141.009	2.26225	0.916572	693.51	177.329	0.666041	99.6119	129.736	4.67967	0.349859	0	0	7.22897	7.22897	0	0	28.5714	28.5714	0		0.0323103	6.54321	0	0	35.4935	14.2857	2	1	2	10.2341	11.9224
210922	21	2010	0	0	0.0323103	8.12	141.009	2.26225	0.916572	693.51	177.329	0.666041	99.6119	129.736	4.67967	0.349859	0	0	0	0	0	0	0	0	0		0.0255697	6.54321	0	0	24.3376	60	0	0	0	0	0
210922	21	2011	0	0	0.0323103	8.12	141.009	2.26225	0.916572	693.51	177.329	0.666041	99.6119	129.736	4.67967	0.349859	0	0	0	0	0	0	0	0	0		0.0255697	6.54321	0	0	2.19704	33.3333	0	0	0	0	0
210922	21	2012	1.86935	10	0.0323103	8.12	141.009	2.26225	0.916572	693.51	177.329	0.666041	99.6119	129.736	4.67967	0.349859	0	0	1.86935	9.50389	0	0	10	18.1818	0	0	0.0255697	6.54321	0	0	17.8602	50	2	1	1	13.096	14.8653
210922	21	2013	0.415348	2.63158	0.0323103	8.12	141.009	2.26225	0.916572	693.51	177.329	0.666041	99.6119	129.736	4.67967	0.349859	0	0	0.415348	1.11138	0	0	2.63158	10	0	0	0.0255697	6.54321	0	0	36.9586	28.9474	1	1	1	11.6077	13.4403
210922	21	2014	0	0	0.0323103	8.12	141.009	2.26225	0.916572	693.51	177.329	0.666041	99.6119	129.736	4.67967	0.349859	0	0	0	0	0	0	0	0	0	0	0.0255697	6.54321	0	0	98.84	47.0588	0	0	0	0	0
210922	21	2015	9.32441	18.1818	0.0323103	8.12	141.009	2.26225	0.916572	693.51	177.329	0.666041	99.6119	129.736	4.67967	0.349859	0	0	9.32441	9.40326	0	0	18.1818	20	0	0	0.0255697	6.54321	0	0	72.9686	72.7273	2	1	1	13.0554	14.7432
211002	21	2000	17.1223	34.9855	0.663551	2.82	23.8214	0.741169	0.994	672.275	111.698	0.192023	9.71225	48.6449	9.08412	3.95814	0	0.0366141	17.0857	21.0397	13.7971	0.247831	34.7377	18.6732	51.5833		0.663551	6.51215	0	0	21.5365	30.5246	38	5	5	9.49501	10.0504
211002	21	2001	11.1944	29.9569	0.663551	2.82	23.8214	0.741169	0.994	672.275	111.698	0.192023	9.71225	48.6449	9.08412	3.95814	0	0.0567161	11.1377	21.033	5.34926	0.344828	29.6121	15.3767	40.4145		0.663551	6.51215	0	0	15.3405	37.1552	37	4	4	9.38537	9.67971
211002	21	2002	8.78551	27.4215	0.663551	2.82	23.8214	0.741169	0.994	672.275	111.698	0.192023	9.71225	48.6449	9.08412	3.95814	0	0.0142536	8.77126	15.6128	3.57417	0.0884564	27.333	17.8245	36.4182		0.663551	6.51215	0	0	19.077	36.0018	34	4	4	9.01959	9.1432
211002	21	2003	5.38078	22.3666	0.663551	2.82	23.8214	0.741169	0.994	672.275	111.698	0.192023	9.71225	48.6449	9.08412	3.95814	0	0.00926311	5.37152	10.6785	2.71263	0.0341997	22.3324	11.6214	32.7505		0.663551	6.51215	0	0	19.4996	42.2367	36	5	4	8.93034	8.9534
211002	21	2004	8.12715	18.2881	0.663551	2.82	23.8214	0.741169	0.994	672.275	111.698	0.192023	9.71225	48.6449	9.08412	3.95814	0	0.531351	7.5958	8.26523	7.50167	0.555069	17.733	12.1255	28.1061		0.663551	6.51215	0	0	29.8712	40.5492	33	4	4	9.2943	10.3806
211002	21	2005	5.48362	16.5108	0.663551	2.82	23.8214	0.741169	0.994	672.275	111.698	0.192023	9.71225	48.6449	9.08412	3.95814	0	0.602186	4.88144	4.60126	16.559	0.642899	15.8679	11.0969	28.2669		0.663551	6.51215	0	0	17.9469	38.8077	33	4	4	9.48797	10.7139
211002	21	2006	5.51156	17.7732	0.663551	2.82	23.8214	0.741169	0.994	672.275	111.698	0.192023	9.71225	48.6449	9.08412	3.95814	0	0.107209	5.40435	4.20749	15.2395	0.412371	17.3608	13.8042	21.9678		0.663551	6.51215	0	0	25.8706	52.1237	26	3	5	9.34898	9.00188
211002	21	2007	22.413	30.3896	0.663551	2.82	23.8214	0.741169	0.994	672.275	111.698	0.192023	9.71225	48.6449	9.08412	3.95814	0	0.804982	21.608	24.4607	9.94862	4.67532	25.7143	23.8596	49		0.663551	6.51215	0	0	24.3974	24.1558	25	2	3	10.5526	10.163
211002	21	2008	29.2529	33.9523	0.663551	2.82	23.8214	0.741169	0.994	672.275	111.698	0.192023	9.71225	48.6449	9.08412	3.95814	0	2.5315	26.7214	32.0459	16.6504	7.69231	26.2599	30.7421	43.617		0.663551	6.51215	0	0	26.4653	23.8727	20	2	5	10.9431	9.93786
211002	21	2009	8.04049	27.3486	0.663551	2.82	23.8214	0.741169	0.994	672.275	111.698	0.192023	9.71225	48.6449	9.08412	3.95814	0	1.28557	6.75491	8.01663	8.13252	8.76827	18.5804	22.7405	38.9706		0.663551	6.51215	0	0	10.9837	15.4489	17	2	3	10.3053	9.54042
211002	21	2010	11.8586	27.5472	0.663551	2.82	23.8214	0.741169	0.994	672.275	111.698	0.192023	9.71225	48.6449	9.08412	3.95814	0	1.08364	10.775	14.768	4.30023	3.58491	23.9623	25.1816	35.8974		0.476038	6.51215	0	0	16.4905	14.9057	20	2	3	10.7251	9.50614
211002	21	2011	10.0319	25.431	0.663551	2.82	23.8214	0.741169	0.994	672.275	111.698	0.192023	9.71225	48.6449	9.08412	3.95814	0	0.12952	9.90233	12.446	3.2193	1.50862	23.9224	21.4876	39.604		0.476038	6.51215	0	0	15.2224	18.5345	18	2	4	10.7794	9.31853
211002	21	2012	3.96652	7.9646	0.663551	2.82	23.8214	0.741169	0.994	672.275	111.698	0.192023	9.71225	48.6449	9.08412	3.95814	0	0.624662	3.34186	3.87319	5.87308	1.9469	6.0177	5.68395	46.8085	1.06383	0.476038	6.51215	0	0	5.19886	5.01475	25	2	2	11.0152	9.43911
211002	21	2013	5.33721	11.7647	0.663551	2.82	23.8214	0.741169	0.994	672.275	111.698	0.192023	9.71225	48.6449	9.08412	3.95814	0	0.456016	4.8812	5.76609	0.679367	0.551471	11.2132	10.6291	18.0723	1.06383	0.476038	6.51215	0	0	9.78714	15.625	17	2	2	11.2004	9.58273
211002	21	2014	3.22771	3.58786	0.663551	2.82	23.8214	0.741169	0.994	672.275	111.698	0.192023	9.71225	48.6449	9.08412	3.95814	0	0	3.22771	1.75218	14.1241	0	3.58786	3.72024	1.89873	1.05263	0.476038	6.51215	0	0	10.5543	13.3395	21	1	2	10.8502	10.0524
211002	21	2015	3.60199	5.60928	0.663551	2.82	23.8214	0.741169	0.994	672.275	111.698	0.192023	9.71225	48.6449	9.08412	3.95814	0	0	3.60199	3.80124	1.83275	0	5.60928	6.50602	1.96078	1.44928	0.476038	6.51215	0	0	14.4829	23.7911	8	1	1	11.4521	9.66675
211003	21	2000	0	0	0.459084	1.77	50.1087	5.64465	0.994	663.012	119.361	7.25855	18.622	44.8013	8.31676	3.41378	0	0	0	0	0	0	0	0	0		0.459084	6.4983	0	0	0	0	0	0	0	0	0
211003	21	2001	1.4924	11.7647	0.459084	1.77	50.1087	5.64465	0.994	663.012	119.361	7.25855	18.622	44.8013	8.31676	3.41378	0	1.33933	0.153067	3.95844	0.23134	5.88235	5.88235	10.5263	13.3333		0.459084	6.4983	0	0	1.3512	14.7059	2	1	2	8.96201	12.2062
211003	21	2002	21.8756	65.4902	0.459084	1.77	50.1087	5.64465	0.994	663.012	119.361	7.25855	18.622	44.8013	8.31676	3.41378	0	10.6222	11.2534	21.9283	21.792	5.88235	59.6078	24.1379	86.9048		0.459084	6.4983	0	0	17.8547	4.31373	20	2	5	8.7372	11.182
211003	21	2003	19.6058	46.2151	0.459084	1.77	50.1087	5.64465	0.994	663.012	119.361	7.25855	18.622	44.8013	8.31676	3.41378	0	5.31422	14.2915	20.0828	18.7237	7.56972	38.6454	31.1594	64.6018		0.459084	6.4983	0	0	15.8621	9.16335	24	4	2	9.52576	11.4991
211003	21	2004	16.2546	62	0.459084	1.77	50.1087	5.64465	0.994	663.012	119.361	7.25855	18.622	44.8013	8.31676	3.41378	0	0	16.2546	13.9598	100	0	62	44.9275	100		0.459084	6.4983	0	0	25.0011	8	11	2	1	8.34362	7.28108
211003	21	2005	34.5106	85.7143	0.459084	1.77	50.1087	5.64465	0.994	663.012	119.361	7.25855	18.622	44.8013	8.31676	3.41378	0	0	34.5106	30.2098	99.4208	0	85.7143	68	98.5507		0.459084	6.4983	0	0	20.6073	4.20168	13	2	1	8.11605	7.10933
211003	21	2006	28.0844	46.7105	0.459084	1.77	50.1087	5.64465	0.994	663.012	119.361	7.25855	18.622	44.8013	8.31676	3.41378	0	4.69447	23.3899	29.2333	22.413	3.28947	43.4211	36.8696	77.2973		0.459084	6.4983	0	0	10.2207	7.89474	24	4	3	9.40577	11.0922
211003	21	2007	22.4879	27.8788	0.459084	1.77	50.1087	5.64465	0.994	663.012	119.361	7.25855	18.622	44.8013	8.31676	3.41378	0	0	22.4879	21.1364	53.6571	0	27.8788	19.4915	48.9362		0.459084	6.4983	0	0	48.0765	29.0909	15	2	3	11.1956	11.3007
211003	21	2008	29.7474	31.4607	0.459084	1.77	50.1087	5.64465	0.994	663.012	119.361	7.25855	18.622	44.8013	8.31676	3.41378	0	0	29.7474	28.7671	57.9378	0	31.4607	16.5217	58.7302		0.459084	6.4983	0	0	39.1961	29.2135	16	2	2	11.4709	11.2983
211003	21	2009	7.32908	20.1117	0.459084	1.77	50.1087	5.64465	0.994	663.012	119.361	7.25855	18.622	44.8013	8.31676	3.41378	0	0	7.32908	3.85548	70.1338	0	20.1117	11.5385	42.8571		0.459084	6.4983	0	0	51.4049	34.0782	14	2	2	10.0586	10.1639
211003	21	2010	4.46695	19.1083	0.459084	1.77	50.1087	5.64465	0.994	663.012	119.361	7.25855	18.622	44.8013	8.31676	3.41378	0	0	4.46695	2.24244	59.9299	0	19.1083	9.73451	43.1818		0.390871	6.4983	0	0	46.138	32.4841	19	2	3	9.80184	9.10199
211003	21	2011	3.3767	1.24805	0.459084	1.77	50.1087	5.64465	0.994	663.012	119.361	7.25855	18.622	44.8013	8.31676	3.41378	0	0	3.3767	2.82559	58.0073	0	1.24805	1.00915	23.5294		0.390871	6.4983	0	0	15.4147	2.30889	18	2	4	10.7398	10.8314
211003	21	2012	2.8491	1.45985	0.459084	1.77	50.1087	5.64465	0.994	663.012	119.361	7.25855	18.622	44.8013	8.31676	3.41378	0	0	2.8491	2.17792	31.6824	0	1.45985	0.991736	26.087	0	0.390871	6.4983	0	0	27.759	4.13625	11	2	2	10.4207	9.69692
211003	21	2013	1.60355	2.10526	0.459084	1.77	50.1087	5.64465	0.994	663.012	119.361	7.25855	18.622	44.8013	8.31676	3.41378	0	0	1.60355	1.57709	19.8327	0	2.10526	1.96773	16.6667	0	0.390871	6.4983	0	0	3.1613	2.5731	18	2	2	11.2108	9.30077
211003	21	2014	3.91275	24.4898	0.459084	1.77	50.1087	5.64465	0.994	663.012	119.361	7.25855	18.622	44.8013	8.31676	3.41378	0	0	3.91275	1.71923	99.4548	0	24.4898	14.1176	92.3077	0	0.390871	6.4983	0	0	36.0857	13.2653	12	1	2	9.10888	8.13247
211003	21	2015	13.8845	24.5902	0.459084	1.77	50.1087	5.64465	0.994	663.012	119.361	7.25855	18.622	44.8013	8.31676	3.41378	0	0	13.8845	13.1392	83.8707	0	24.5902	22.4138	66.6667	0	0.390871	6.4983	0	0	5.70752	3.27869	8	2	2	10.4889	9.16288
211004	21	2000	28.7791	79.8313	0.357434	1.75	69.7805	5.00209	0.994	670.84	110.748	1.18772	18.5653	53.5213	7.39288	3.72845	0	0	28.7791	33.3766	25.7302	0	79.8313	36.2832	88.961		0.357434	6.51002	0	0	22.5259	6.44172	28	6	3	9.76788	9.59653
211004	21	2001	11.3562	43.0303	0.357434	1.75	69.7805	5.00209	0.994	670.84	110.748	1.18772	18.5653	53.5213	7.39288	3.72845	0	0	11.3562	11.641	11.2784	0	43.0303	42.3729	43.2712		0.357434	6.51002	0	0	10.7975	8.48485	26	3	3	10.1611	10.7368
211004	21	2002	37.8456	30.9133	0.357434	1.75	69.7805	5.00209	0.994	670.84	110.748	1.18772	18.5653	53.5213	7.39288	3.72845	0	0.0269123	37.8187	20.0316	47.0017	0.234192	30.6792	40.625	25.0936		0.357434	6.51002	0	0	18.6976	14.7541	17	4	4	11.4837	12.023
211004	21	2003	43.7599	27.8947	0.357434	1.75	69.7805	5.00209	0.994	670.84	110.748	1.18772	18.5653	53.5213	7.39288	3.72845	0	0.170912	43.589	33.6715	47.6745	0.263158	27.6316	46.5278	16.5254		0.357434	6.51002	0	0	9.47135	14.4737	15	3	3	11.3214	11.7121
211004	21	2004	22.2851	33.8785	0.357434	1.75	69.7805	5.00209	0.994	670.84	110.748	1.18772	18.5653	53.5213	7.39288	3.72845	0	0	22.2851	42.9198	5.24946	0	33.8785	43.2692	25		0.357434	6.51002	0	0	16.5837	10.514	18	3	2	10.8026	10.581
211004	21	2005	19.7695	43.7269	0.357434	1.75	69.7805	5.00209	0.994	670.84	110.748	1.18772	18.5653	53.5213	7.39288	3.72845	0	0	19.7695	16.4364	29.0941	0	43.7269	35.9712	51.8939		0.357434	6.51002	0	0	7.84712	4.98155	26	4	2	10.8411	10.8352
211004	21	2006	66.6005	29.313	0.357434	1.75	69.7805	5.00209	0.994	670.84	110.748	1.18772	18.5653	53.5213	7.39288	3.72845	0	0	66.6005	53.4147	85.0959	0	29.313	33.4426	25.7143		0.357434	6.51002	0	0	1.77021	6.87023	22	3	2	13.7649	13.75
211004	21	2007	56.6368	7.27273	0.357434	1.75	69.7805	5.00209	0.994	670.84	110.748	1.18772	18.5653	53.5213	7.39288	3.72845	0	0	56.6368	55.5013	61.711	0	7.27273	5.55556	10.5263		0.357434	6.51002	0	0	1.20115	15.4545	6	2	3	13.5768	13.8796
211004	21	2008	44.4042	6.38298	0.357434	1.75	69.7805	5.00209	0.994	670.84	110.748	1.18772	18.5653	53.5213	7.39288	3.72845	0	0	44.4042	42.4535	78.9006	0	6.38298	4.87805	16.6667		0.357434	6.51002	0	0	3.81384	11.7021	5	1	2	13.9471	13.9082
211004	21	2009	55.2679	16.25	0.357434	1.75	69.7805	5.00209	0.994	670.84	110.748	1.18772	18.5653	53.5213	7.39288	3.72845	0	0	55.2679	62.1335	32.7192	0	16.25	9.25926	30.7692		0.357434	6.51002	0	0	4.64269	21.25	8	2	2	13.1178	13.0128
211004	21	2010	38.995	12.7907	0.357434	1.75	69.7805	5.00209	0.994	670.84	110.748	1.18772	18.5653	53.5213	7.39288	3.72845	0	0	38.995	38.4275	39.6151	0	12.7907	11.7647	14.2857		0.274637	6.51002	0	0	3.80936	33.7209	8	1	2	13.4335	13.2952
211004	21	2011	27.3819	6.41026	0.357434	1.75	69.7805	5.00209	0.994	670.84	110.748	1.18772	18.5653	53.5213	7.39288	3.72845	0	0	27.3819	19.5807	31.249	0	6.41026	4.91803	11.7647		0.274637	6.51002	0	0	7.4659	14.1026	3	1	1	13.8477	13.3916
211004	21	2012	4.95376	1.83908	0.357434	1.75	69.7805	5.00209	0.994	670.84	110.748	1.18772	18.5653	53.5213	7.39288	3.72845	0	0	4.95376	4.04745	9.17987	0	1.83908	1.65485	8.33333	0	0.274637	6.51002	0	0	7.95026	1.37931	6	1	1	12.6132	11.9161
211004	21	2013	12.015	4.28571	0.357434	1.75	69.7805	5.00209	0.994	670.84	110.748	1.18772	18.5653	53.5213	7.39288	3.72845	0	0	12.015	12.8652	11.4532	0	4.28571	4.71698	2.94118	0	0.274637	6.51002	0	0	25.3674	8.57143	3	1	2	13.5993	13.1291
211004	21	2014	0.779741	0.614316	0.357434	1.75	69.7805	5.00209	0.994	670.84	110.748	1.18772	18.5653	53.5213	7.39288	3.72845	0	0	0.779741	0.821083	0	0	0.614316	0.626362	0	0	0.274637	6.51002	0	0	3.94207	2.91132	10	1	2	11.4785	10.628
211004	21	2015	1.47316	2.7451	0.357434	1.75	69.7805	5.00209	0.994	670.84	110.748	1.18772	18.5653	53.5213	7.39288	3.72845	0	0	1.47316	1.31631	5.5149	0	2.7451	2.47934	7.69231	0	0.274637	6.51002	0	0	4.67373	5.4902	5	1	1	12.6972	12.0603
211005	21	2000	0.164586	0.909091	0.148053	5.29	208.935	17.1061	0.994	659.299	119.979	6.33948	35.8747	56.9674	5.77441	2.29901	0	0	0.164586	0.164586	0	0	0.909091	0.917431	0		0.148053	6.49269	0	0	2.73918	7.27273	1	1	1	8.545	7.6014
211005	21	2001	0.0958089	1.20482	0.148053	5.29	208.935	17.1061	0.994	659.299	119.979	6.33948	35.8747	56.9674	5.77441	2.29901	0	0	0.0958089	0.091961	0.108285	0	1.20482	0.649351	8.33333		0.148053	6.49269	0	0	0.500066	1.80723	2	1	1	7.87417	7.1317
211005	21	2002	0.08758	0.666667	0.148053	5.29	208.935	17.1061	0.994	659.299	119.979	6.33948	35.8747	56.9674	5.77441	2.29901	0	0	0.08758	0.0876044	0	0	0.666667	0.714286	0		0.148053	6.49269	0	0	2.16189	4	1	1	1	7.96728	7.01571
211005	21	2003	0	0	0.148053	5.29	208.935	17.1061	0.994	659.299	119.979	6.33948	35.8747	56.9674	5.77441	2.29901	0	0	0	0	0	0	0	0	0		0.148053	6.49269	0	0	1.22784	3.06748	0	0	0	0	0
211005	21	2004	0	0	0.148053	5.29	208.935	17.1061	0.994	659.299	119.979	6.33948	35.8747	56.9674	5.77441	2.29901	0	0	0	0	0	0	0	0	0		0.148053	6.49269	0	0	0.263189	1.20482	0	0	0	0	0
211005	21	2005	0	0	0.148053	5.29	208.935	17.1061	0.994	659.299	119.979	6.33948	35.8747	56.9674	5.77441	2.29901	0	0	0	0	0	0	0	0	0		0.148053	6.49269	0	0	0.168057	0.813008	0	0	0	0	0
211005	21	2006	0.0365457	0.884956	0.148053	5.29	208.935	17.1061	0.994	659.299	119.979	6.33948	35.8747	56.9674	5.77441	2.29901	0	0	0.0365457	0.0365457	0	0	0.884956	0.884956	0		0.148053	6.49269	0	0	0.615667	1.76991	1	1	1	6.95655	5.99645
211005	21	2007	0	0	0.148053	5.29	208.935	17.1061	0.994	659.299	119.979	6.33948	35.8747	56.9674	5.77441	2.29901	0	0	0	0	0	0	0	0	0		0.148053	6.49269	0	0	0	0	0	0	0	0	0
211005	21	2008	0	0	0.148053	5.29	208.935	17.1061	0.994	659.299	119.979	6.33948	35.8747	56.9674	5.77441	2.29901	0	0	0	0	0	0	0	0	0		0.148053	6.49269	0	0	0	0	0	0	0	0	0
211005	21	2009	0	0	0.148053	5.29	208.935	17.1061	0.994	659.299	119.979	6.33948	35.8747	56.9674	5.77441	2.29901	0	0	0	0	0	0	0	0	0		0.148053	6.49269	0	0	0	0	0	0	0	0	0
211005	21	2010	0	0	0.148053	5.29	208.935	17.1061	0.994	659.299	119.979	6.33948	35.8747	56.9674	5.77441	2.29901	0	0	0	0	0	0	0	0	0		0.105744	6.49269	0	0	0	0	0	0	0	0	0
211005	21	2011	0	0	0.148053	5.29	208.935	17.1061	0.994	659.299	119.979	6.33948	35.8747	56.9674	5.77441	2.29901	0	0	0	0	0	0	0	0	0		0.105744	6.49269	0	0	0	0	0	0	0	0	0
211005	21	2012	1.61274	4.54545	0.148053	5.29	208.935	17.1061	0.994	659.299	119.979	6.33948	35.8747	56.9674	5.77441	2.29901	0	0	1.61274	1.66418	0	0	4.54545	5.26316	0	0	0.105744	6.49269	0	0	0	0	1	1	1	9.90419	12.103
211005	21	2013	1.19614	6.25	0.148053	5.29	208.935	17.1061	0.994	659.299	119.979	6.33948	35.8747	56.9674	5.77441	2.29901	0	0	1.19614	1.20991	0	0	6.25	6.66667	0	0	0.105744	6.49269	0	0	0.86256	6.25	1	1	1	9.54603	11.6766
211005	21	2014	0	0	0.148053	5.29	208.935	17.1061	0.994	659.299	119.979	6.33948	35.8747	56.9674	5.77441	2.29901	0	0	0	0	0	0	0	0	0	0	0.105744	6.49269	0	0	0	0	0	0	0	0	0
211005	21	2015	0.888651	2.7027	0.148053	5.29	208.935	17.1061	0.994	659.299	119.979	6.33948	35.8747	56.9674	5.77441	2.29901	0	0	0.888651	0.888651	0	0	2.7027	2.7027	0	0	0.105744	6.49269	0	0	0	0	1	1	1	10.2778	7.84424
211011	21	2000	22.5149	22.0339	1.10679	3.33	31.443	2.45928	0.992542	672.632	110.198	1.91293	13.1313	51.4366	6.838	3.19365	0	0.919912	21.595	14.149	45.5666	3.38983	18.6441	19.5876	26.7327		1.10679	6.51268	0	0	13.36	5.08475	10	4	2	10.8762	11.5966
211011	21	2001	31.9625	26.3158	1.10679	3.33	31.443	2.45928	0.992542	672.632	110.198	1.91293	13.1313	51.4366	6.838	3.19365	0	0.175908	31.7866	26.8603	38.6944	0.928793	25.387	21.0256	34.375		1.10679	6.51268	0	0	23.4626	8.35913	9	2	2	10.6098	11.3101
211011	21	2002	12.4715	24.2623	1.10679	3.33	31.443	2.45928	0.992542	672.632	110.198	1.91293	13.1313	51.4366	6.838	3.19365	0	0.375318	12.0962	15.4094	6.93966	0.327869	23.9344	19.6347	36.0465		1.10679	6.51268	0	0	24.408	4.59016	12	3	4	9.52492	9.12684
211011	21	2003	20.432	13.7736	1.10679	3.33	31.443	2.45928	0.992542	672.632	110.198	1.91293	13.1313	51.4366	6.838	3.19365	0	0	20.432	7.41202	60.1454	0	13.7736	12.0219	17.6829		1.10679	6.51268	0	0	5.95169	3.96226	9	2	1	10.4549	11.0494
211011	21	2004	14.6749	18.4564	1.10679	3.33	31.443	2.45928	0.992542	672.632	110.198	1.91293	13.1313	51.4366	6.838	3.19365	0	0	14.6749	5.90832	37.2899	0	18.4564	12.7424	27.234		1.10679	6.51268	0	0	6.83299	7.04698	23	5	2	10.2023	10.5484
211011	21	2005	9.0576	13.4783	1.10679	3.33	31.443	2.45928	0.992542	672.632	110.198	1.91293	13.1313	51.4366	6.838	3.19365	0	0	9.0576	7.59807	13.3522	0	13.4783	10.6061	20.7692		1.10679	6.51268	0	0	5.70782	7.3913	7	2	2	10.4022	9.77894
211011	21	2006	5.63933	8.75421	1.10679	3.33	31.443	2.45928	0.992542	672.632	110.198	1.91293	13.1313	51.4366	6.838	3.19365	0	0.232881	5.40645	7.12903	0.743622	1.17845	7.57576	7.93358	17.3077		1.10679	6.51268	0	0	5.42344	4.54545	13	3	4	10.0939	9.40637
211011	21	2007	61.6317	9.41177	1.10679	3.33	31.443	2.45928	0.992542	672.632	110.198	1.91293	13.1313	51.4366	6.838	3.19365	0	0.087738	61.544	50.7012	76.786	0.156863	9.2549	10.3929	7.81893		1.10679	6.51268	0	0	8.75623	14.5882	28	2	3	15.3986	15.4351
211011	21	2008	57.0828	6.93153	1.10679	3.33	31.443	2.45928	0.992542	672.632	110.198	1.91293	13.1313	51.4366	6.838	3.19365	0	0.155894	56.927	49.8316	70.5015	0.253593	6.67794	7.81841	5.12821		1.10679	6.51268	0	0	9.58396	13.8631	21	2	4	15.7306	15.7061
211011	21	2009	27.7503	7.07786	1.10679	3.33	31.443	2.45928	0.992542	672.632	110.198	1.91293	13.1313	51.4366	6.838	3.19365	0	0.191158	27.5592	23.8769	38.0447	0.303337	6.77452	7.46269	6.62252		1.10679	6.51268	0	0	9.95404	18.6047	27	2	2	14.4556	14.7948
211011	21	2010	28.0584	7.12042	1.10679	3.33	31.443	2.45928	0.992542	672.632	110.198	1.91293	13.1313	51.4366	6.838	3.19365	0	0.0711533	27.9872	17.4228	46.6091	0.209424	6.91099	8.62069	4.8		0.883556	6.51268	0	0	14.1673	18.1152	20	2	3	14.1522	14.1954
211011	21	2011	40.3464	6.9697	1.10679	3.33	31.443	2.45928	0.992542	672.632	110.198	1.91293	13.1313	51.4366	6.838	3.19365	0	0.0117748	40.3346	38.226	46.3744	0.10101	6.86869	7.87671	5.66502		0.883556	6.51268	0	0	11.4381	13.0303	24	2	4	14.7314	14.4464
211011	21	2012	27.0794	8.22511	1.10679	3.33	31.443	2.45928	0.992542	672.632	110.198	1.91293	13.1313	51.4366	6.838	3.19365	0	0	27.0794	12.6361	47.7298	0	8.22511	8.13492	8.33333	0	0.883556	6.51268	0	0	15.6827	14.8268	19	2	2	14.0376	13.2655
211011	21	2013	7.48081	3.65044	1.10679	3.33	31.443	2.45928	0.992542	672.632	110.198	1.91293	13.1313	51.4366	6.838	3.19365	0	0	7.48081	3.1623	21.7769	0	3.65044	3.04533	5.80808	0	0.883556	6.51268	0	0	9.91576	6.36062	23	2	2	12.8067	12.0036
211011	21	2014	13.634	5.85216	1.10679	3.33	31.443	2.45928	0.992542	672.632	110.198	1.91293	13.1313	51.4366	6.838	3.19365	0	0.174409	13.4596	9.59022	21.1564	0.102669	5.74949	6.04027	5.55556	0	0.883556	6.51268	0	0	17.147	16.1191	19	1	2	13.2749	12.9185
211011	21	2015	8.43082	7.62241	1.10679	3.33	31.443	2.45928	0.992542	672.632	110.198	1.91293	13.1313	51.4366	6.838	3.19365	0	0.49188	7.93894	6.17417	19.6115	1.59011	6.03231	8.20324	2.96128	0	0.883556	6.51268	0	0	7.17767	3.98788	45	3	2	11.7276	10.7341
211021	21	2000	0.84553	4.8951	0.120757	5.36	219.531	12.6775	0.956373	673.184	103.881	30.2575	49.5103	81.1549	5.30734	1.57937	0	0	0.84553	0.845614	0	0	4.8951	4.96454	0		0.120757	6.5135	0	0	0	0	3	1	1	9.27114	9.36931
211021	21	2001	0.0314535	14.3564	0.120757	5.36	219.531	12.6775	0.956373	673.184	103.881	30.2575	49.5103	81.1549	5.30734	1.57937	0	0	0.0314535	0	5.45781	0	14.3564	0	87.8788		0.120757	6.5135	0	0	0.0110042	0.49505	7	1	1	4.42835	3.84868
211021	21	2002	1.08293	6.62983	0.120757	5.36	219.531	12.6775	0.956373	673.184	103.881	30.2575	49.5103	81.1549	5.30734	1.57937	0	0.807282	0.275649	1.11569	0.180714	1.28913	5.3407	2.46914	42.1053		0.120757	6.5135	0	0	0.891198	0.92081	15	2	4	8.39921	8.38624
211021	21	2003	0.744147	3.14685	0.120757	5.36	219.531	12.6775	0.956373	673.184	103.881	30.2575	49.5103	81.1549	5.30734	1.57937	0	0.240506	0.503641	0.762164	0	1.04895	2.0979	3.2967	0		0.120757	6.5135	0	0	1.13678	1.3986	5	1	3	9.24882	8.88552
211021	21	2004	0.367889	1.10759	0.120757	5.36	219.531	12.6775	0.956373	673.184	103.881	30.2575	49.5103	81.1549	5.30734	1.57937	0	0	0.367889	0.0756923	2.12779	0	1.10759	1.0453	1.72414		0.120757	6.5135	0	0	0.153051	0.632911	5	1	2	9.58899	9.53677
211021	21	2005	5.67529	3.79562	0.120757	5.36	219.531	12.6775	0.956373	673.184	103.881	30.2575	49.5103	81.1549	5.30734	1.57937	0	0	5.67529	1.65643	11.8417	0	3.79562	3.66057	4.7619		0.120757	6.5135	0	0	0.379892	0.875912	6	1	2	11.3623	9.36733
211021	21	2006	32.3192	19.0586	0.120757	5.36	219.531	12.6775	0.956373	673.184	103.881	30.2575	49.5103	81.1549	5.30734	1.57937	0	0	32.3192	8.86129	80.3019	0	19.0586	12.5764	68.2119		0.120757	6.5135	0	0	0.693121	0.771605	23	3	2	11.7415	10.4254
211021	21	2007	10.6132	23.4694	0.120757	5.36	219.531	12.6775	0.956373	673.184	103.881	30.2575	49.5103	81.1549	5.30734	1.57937	0	0	10.6132	11.8522	9.61786	0	23.4694	21.25	33.3333		0.120757	6.5135	0	0	0.208819	4.08163	19	2	4	12.4308	11.7132
211021	21	2008	18.2394	26.0274	0.120757	5.36	219.531	12.6775	0.956373	673.184	103.881	30.2575	49.5103	81.1549	5.30734	1.57937	0	0	18.2394	23.6042	14.8835	0	26.0274	23.7288	35.7143		0.120757	6.5135	0	0	0.206696	1.82648	19	2	3	13.2898	12.5093
211021	21	2009	13.3344	21.5054	0.120757	5.36	219.531	12.6775	0.956373	673.184	103.881	30.2575	49.5103	81.1549	5.30734	1.57937	0	0	13.3344	26.9023	8.89261	0	21.5054	16.0584	36.7347		0.120757	6.5135	0	0	3.00588	3.76344	20	2	2	12.8148	12.5954
211021	21	2010	36.4277	22.1519	0.120757	5.36	219.531	12.6775	0.956373	673.184	103.881	30.2575	49.5103	81.1549	5.30734	1.57937	0	0.0223751	36.4053	61.5615	25.0638	1.26582	20.8861	16.6667	50		0.108978	6.5135	0	0	0.419571	2.53165	12	2	2	14.2699	13.9209
211021	21	2011	41.858	23.0769	0.120757	5.36	219.531	12.6775	0.956373	673.184	103.881	30.2575	49.5103	81.1549	5.30734	1.57937	0	0.208366	41.6497	62.0377	18.3403	1.77515	21.3018	21.6	27.2727		0.108978	6.5135	0	0	1.43629	1.18343	10	2	2	13.9103	14.0134
211021	21	2012	35.9123	17.4359	0.120757	5.36	219.531	12.6775	0.956373	673.184	103.881	30.2575	49.5103	81.1549	5.30734	1.57937	0	0.731192	35.1811	57.8864	18.2034	2.05128	15.3846	14.5695	27.2727	0	0.108978	6.5135	0	0	3.31393	1.53846	13	2	2	14.088	13.8281
211021	21	2013	35.4081	11.9777	0.120757	5.36	219.531	12.6775	0.956373	673.184	103.881	30.2575	49.5103	81.1549	5.30734	1.57937	0	1.00426	34.4038	50.1517	24.8312	0.557103	11.4206	20.1389	6.51163	0	0.108978	6.5135	0	0	2.13415	1.11421	15	2	2	13.9975	13.5802
211021	21	2014	30.0903	10.6855	0.120757	5.36	219.531	12.6775	0.956373	673.184	103.881	30.2575	49.5103	81.1549	5.30734	1.57937	0	0.747187	29.3432	44.5759	8.01325	0.201613	10.4839	22.488	2.09059	0	0.108978	6.5135	0	0	1.8349	9.47581	13	1	2	13.501	13.3294
211021	21	2015	27.348	9.10973	0.120757	5.36	219.531	12.6775	0.956373	673.184	103.881	30.2575	49.5103	81.1549	5.30734	1.57937	0	1.71865	25.6294	33.941	7.36403	0.207039	8.90269	16.8269	3.27273	0	0.108978	6.5135	0	0	5.06239	13.8716	13	3	2	13.3795	13.412
211081	21	2000	36.0416	72.5806	0.134621	4.49	69.3106	4.34594	0.990661	656.259	128.058	2.551	11.3363	30.0428	5.93069	2.16183	0	0	36.0416	19.429	88.0875	0	72.5806	30.3571	84.8958		0.134621	6.48808	0	0	19.374	16.5323	23	4	2	8.85308	8.08632
211081	21	2001	22.2229	59.633	0.134621	4.49	69.3106	4.34594	0.990661	656.259	128.058	2.551	11.3363	30.0428	5.93069	2.16183	0	0	22.2229	10.7338	62.5088	0	59.633	21.2766	88.7097		0.134621	6.48808	0	0	45.0626	22.9358	9	3	1	8.34356	7.26575
211081	21	2002	17.1614	29.0909	0.134621	4.49	69.3106	4.34594	0.990661	656.259	128.058	2.551	11.3363	30.0428	5.93069	2.16183	0	0	17.1614	17.5732	13.0726	0	29.0909	14.8515	37.3563		0.134621	6.48808	0	0	69.3124	61.4545	14	3	3	8.57508	7.50604
211081	21	2003	7.09867	21.3992	0.134621	4.49	69.3106	4.34594	0.990661	656.259	128.058	2.551	11.3363	30.0428	5.93069	2.16183	0	0	7.09867	6.84175	12.4353	0	21.3992	11.2069	30.7087		0.134621	6.48808	0	0	72.3249	66.2551	16	3	2	8.38838	7.25983
211081	21	2004	19.2753	47.5806	0.134621	4.49	69.3106	4.34594	0.990661	656.259	128.058	2.551	11.3363	30.0428	5.93069	2.16183	0	0	19.2753	17.2259	39.8784	0	47.5806	22.6667	85.7143		0.134621	6.48808	0	0	45.5339	33.0645	12	4	2	8.45232	8.15903
211081	21	2005	21.0692	60.274	0.134621	4.49	69.3106	4.34594	0.990661	656.259	128.058	2.551	11.3363	30.0428	5.93069	2.16183	0	0	21.0692	17.5422	76.8776	0	60.274	35.5263	87.1429		0.134621	6.48808	0	0	22.4362	22.6027	11	4	2	8.59038	7.75254
211081	21	2006	17.4316	35.7377	0.134621	4.49	69.3106	4.34594	0.990661	656.259	128.058	2.551	11.3363	30.0428	5.93069	2.16183	0	0	17.4316	16.9428	66.0039	0	35.7377	19.9153	89.8551		0.134621	6.48808	0	0	6.50377	10.8197	12	4	2	9.90498	9.09635
211081	21	2007	15.4044	22.5806	0.134621	4.49	69.3106	4.34594	0.990661	656.259	128.058	2.551	11.3363	30.0428	5.93069	2.16183	0	0	15.4044	15.2638	86.2128	0	22.5806	21.6667	50		0.134621	6.48808	0	0	3.19254	4.03226	14	2	3	11.3922	10.4744
211081	21	2008	24.1274	8.40336	0.134621	4.49	69.3106	4.34594	0.990661	656.259	128.058	2.551	11.3363	30.0428	5.93069	2.16183	0	0	24.1274	26.4334	0.977848	0	8.40336	8.03571	14.2857		0.134621	6.48808	0	0	0.881683	5.88235	8	1	1	12.991	11.4634
211081	21	2009	27.0204	16.8539	0.134621	4.49	69.3106	4.34594	0.990661	656.259	128.058	2.551	11.3363	30.0428	5.93069	2.16183	0	0	27.0204	28.1629	0	0	16.8539	18.2927	0		0.134621	6.48808	0	0	2.10331	4.49438	5	1	2	12.2849	10.9636
211081	21	2010	2.53745	11.3402	0.134621	4.49	69.3106	4.34594	0.990661	656.259	128.058	2.551	11.3363	30.0428	5.93069	2.16183	0	0	2.53745	6.41268	0	0	11.3402	12.0879	0		0.116705	6.48808	0	0	0.675912	4.12371	5	1	2	11.7953	11.1281
211081	21	2011	1.75603	36.6972	0.134621	4.49	69.3106	4.34594	0.990661	656.259	128.058	2.551	11.3363	30.0428	5.93069	2.16183	0	0	1.75603	4.40518	0.327066	0	36.6972	17.1053	81.8182		0.116705	6.48808	0	0	0.288122	3.66972	21	2	3	10.7507	9.71078
211081	21	2012	1.41666	14.1176	0.134621	4.49	69.3106	4.34594	0.990661	656.259	128.058	2.551	11.3363	30.0428	5.93069	2.16183	0	0.00344854	1.41321	4.16819	0.0064067	1.17647	12.9412	12.8205	28.5714	0	0.116705	6.48808	0	0	0.183809	4.70588	6	2	2	11.7812	10.5356
211081	21	2013	1.73336	13.1868	0.134621	4.49	69.3106	4.34594	0.990661	656.259	128.058	2.551	11.3363	30.0428	5.93069	2.16183	0	0.00722751	1.72614	3.63506	0.364772	1.0989	12.0879	11.25	27.2727	0	0.116705	6.48808	0	0	0.104626	2.1978	6	2	1	11.5455	10.7641
211081	21	2014	0.47315	3.10881	0.134621	4.49	69.3106	4.34594	0.990661	656.259	128.058	2.551	11.3363	30.0428	5.93069	2.16183	0	0	0.47315	1.90964	0.160967	0	3.10881	5.12821	1.73913	0	0.116705	6.48808	0	0	0.0146283	1.03627	4	1	1	12.0753	11.3732
211081	21	2015	0.0627491	1.99005	0.134621	4.49	69.3106	4.34594	0.990661	656.259	128.058	2.551	11.3363	30.0428	5.93069	2.16183	0	0	0.0627491	0.894685	0.00760166	0	1.99005	4.10959	0.78125	0	0.116705	6.48808	0	0	0.00369361	0.995025	3	2	1	10.8699	9.14045
211102	21	2000	23.919	15.6716	0.341492	3.64	4.30303	0.194347	0.93891	764.024	26.316	3.49876	7.16488	131.189	8.11067	3.85046	0	3.23341	20.6856	19.1161	30.3894	2.23881	13.4328	16.5217	15.0327		0.341492	6.63991	0	0	27.7761	47.0149	13	4	4	11.9972	13.6385
211102	21	2001	21.624	41.1111	0.341492	3.64	4.30303	0.194347	0.93891	764.024	26.316	3.49876	7.16488	131.189	8.11067	3.85046	0	8.3421	13.2819	24.9516	14.2796	3.05556	38.0556	31.5152	49.2308		0.341492	6.63991	0	0	44.2951	41.9444	25	3	4	10.6828	12.4515
211102	21	2002	8.1591	24.1966	0.341492	3.64	4.30303	0.194347	0.93891	764.024	26.316	3.49876	7.16488	131.189	8.11067	3.85046	0	0.484027	7.67507	11.7516	1.94541	0.189036	24.0076	18.4539	42.1875		0.341492	6.63991	0	0	52.9911	32.7032	31	4	4	9.03242	11.0396
211102	21	2003	18.6344	29.4677	0.341492	3.64	4.30303	0.194347	0.93891	764.024	26.316	3.49876	7.16488	131.189	8.11067	3.85046	0	0	18.6344	23.2813	3.19369	0	29.4677	26.3617	50.7463		0.341492	6.63991	0	0	42.361	33.4601	26	2	3	9.83762	12.1209
211102	21	2004	14.2381	14.1821	0.341492	3.64	4.30303	0.194347	0.93891	764.024	26.316	3.49876	7.16488	131.189	8.11067	3.85046	0	0.757869	13.4803	11.7597	26.5475	0.0805802	14.1015	13.5593	20		0.341492	6.63991	0	0	19.9574	17.2442	27	2	2	10.8042	12.3641
211102	21	2005	15.9905	16.8067	0.341492	3.64	4.30303	0.194347	0.93891	764.024	26.316	3.49876	7.16488	131.189	8.11067	3.85046	0	0	15.9905	13.0282	35.9976	0	16.8067	16.5	18.4211		0.341492	6.63991	0	0	33.8597	24.5098	18	3	1	10.6758	12.149
211102	21	2006	13.3415	18.9252	0.341492	3.64	4.30303	0.194347	0.93891	764.024	26.316	3.49876	7.16488	131.189	8.11067	3.85046	0	0	13.3415	16.2342	0	0	18.9252	21.039	0		0.341492	6.63991	0	0	18.6345	17.757	8	1	1	10.4584	12.3675
211102	21	2007	17.2804	16.6667	0.341492	3.64	4.30303	0.194347	0.93891	764.024	26.316	3.49876	7.16488	131.189	8.11067	3.85046	0	0	17.2804	17.3548	16.566	0	16.6667	16.4706	16.8317		0.341492	6.63991	0	0	8.23566	11.828	18	2	3	12.7822	13.8006
211102	21	2008	15.4005	12.2449	0.341492	3.64	4.30303	0.194347	0.93891	764.024	26.316	3.49876	7.16488	131.189	8.11067	3.85046	0	0.283988	15.1165	17.4048	10.983	0.408163	11.8367	12.963	11.6788		0.341492	6.63991	0	0	9.31675	11.0204	19	2	2	13.7108	14.2707
211102	21	2009	13.0484	3.67412	0.341492	3.64	4.30303	0.194347	0.93891	764.024	26.316	3.49876	7.16488	131.189	8.11067	3.85046	0	0.895269	12.1531	23.7253	1.8719	0.159744	3.51438	2.17391	7.83133		0.341492	6.63991	0	0	6.22103	5.43131	14	2	2	13.1242	14.2937
211102	21	2010	8.36639	0.972169	0.341492	3.64	4.30303	0.194347	0.93891	764.024	26.316	3.49876	7.16488	131.189	8.11067	3.85046	0	0.0148332	8.35155	5.16468	12.1491	0.0190621	0.953107	0.457894	12.5561		0.180436	6.63991	0	0	11.073	2.07777	27	2	3	12.5428	12.6482
211102	21	2011	4.10851	0.83696	0.341492	3.64	4.30303	0.194347	0.93891	764.024	26.316	3.49876	7.16488	131.189	8.11067	3.85046	0	0	4.10851	3.37591	4.70801	0	0.83696	0.36075	6.97674		0.180436	6.63991	0	0	6.43469	1.40609	14	2	3	12.9622	12.7819
211102	21	2012	8.09421	0.820026	0.341492	3.64	4.30303	0.194347	0.93891	764.024	26.316	3.49876	7.16488	131.189	8.11067	3.85046	0	0.383329	7.71088	16.5348	3.57674	0.0215796	0.798446	0.633771	4.62963	1.33333	0.180436	6.63991	0	0	8.37222	1.03582	20	2	2	13.3229	14.0119
211102	21	2013	3.77279	1.49149	0.341492	3.64	4.30303	0.194347	0.93891	764.024	26.316	3.49876	7.16488	131.189	8.11067	3.85046	0	0.220426	3.55236	4.2544	3.49094	0.0233046	1.46819	1.1625	6.85484	1.33333	0.180436	6.63991	0	0	6.55119	1.16523	25	2	2	12.6148	12.5441
211102	21	2014	6.13248	1.12936	0.341492	3.64	4.30303	0.194347	0.93891	764.024	26.316	3.49876	7.16488	131.189	8.11067	3.85046	0	0	6.13248	5.50331	7.73149	0	1.12936	1.06132	1.5873	1.17647	0.180436	6.63991	0	0	8.05729	2.15606	7	1	2	13.7316	14.5901
211102	21	2015	5.27611	3	0.341492	3.64	4.30303	0.194347	0.93891	764.024	26.316	3.49876	7.16488	131.189	8.11067	3.85046	0	0	5.27611	6.42759	0	0	3	4.0678	0	0.775194	0.180436	6.63991	0	0	6.73733	3.25	7	1	1	13.0051	13.9874
211103	21	2000	10.9251	21.9963	0.406914	2.34	2.83871	0.391056	0.931267	777.928	17.6989	17.3668	7.55363	145.095	7.65015	3.34983	0	0.214128	10.7109	28.4743	1.9624	0.369686	21.6266	27.5229	13.5514		0.406914	6.65792	0	0	3.45532	9.98152	25	3	3	10.3323	11.7262
211103	21	2001	13.3867	33.5989	0.406914	2.34	2.83871	0.391056	0.931267	777.928	17.6989	17.3668	7.55363	145.095	7.65015	3.34983	0	1.15803	12.2287	18.9958	5.62098	3.98406	29.6149	36.6071	29.1803		0.406914	6.65792	0	0	4.76312	10.2258	39	6	4	10.3004	11.4553
211103	21	2002	12.5002	30.3835	0.406914	2.34	2.83871	0.391056	0.931267	777.928	17.6989	17.3668	7.55363	145.095	7.65015	3.34983	0	2.42814	10.072	22.2611	2.92415	6.09636	24.2871	33.8214	23.3533		0.406914	6.65792	0	0	2.9526	9.04621	33	7	4	10.2597	10.6602
211103	21	2003	12.928	24.9175	0.406914	2.34	2.83871	0.391056	0.931267	777.928	17.6989	17.3668	7.55363	145.095	7.65015	3.34983	0	0.927173	12.0008	15.3227	5.52451	1.65016	23.2673	24.2647	27.3077		0.406914	6.65792	0	0	7.17778	9.40594	31	5	5	10.525	10.3362
211103	21	2004	14.5382	36.3003	0.406914	2.34	2.83871	0.391056	0.931267	777.928	17.6989	17.3668	7.55363	145.095	7.65015	3.34983	0	0.296669	14.2415	17.1744	6.76604	0.928793	35.3715	35.7944	38.7387		0.406914	6.65792	0	0	4.45686	9.59752	41	6	5	10.176	9.65501
211103	21	2005	16.614	28.1005	0.406914	2.34	2.83871	0.391056	0.931267	777.928	17.6989	17.3668	7.55363	145.095	7.65015	3.34983	0	0.694579	15.9194	17.8268	14.0912	1.25589	26.8446	28.7194	25		0.406914	6.65792	0	0	2.62735	6.27943	35	4	4	10.9424	10.172
211103	21	2006	23.1024	40.3171	0.406914	2.34	2.83871	0.391056	0.931267	777.928	17.6989	17.3668	7.55363	145.095	7.65015	3.34983	0	0.123708	22.9787	40.6094	1.66659	0.792752	39.5243	36.3359	51.7544		0.406914	6.65792	0	0	3.83319	5.32276	31	3	4	10.9162	10.0112
211103	21	2007	13.0555	13.4658	0.406914	2.34	2.83871	0.391056	0.931267	777.928	17.6989	17.3668	7.55363	145.095	7.65015	3.34983	0	0.0946778	12.9608	17.4247	2.49743	0.441501	13.0243	11.3264	19.5745		0.406914	6.65792	0	0	4.04883	2.75938	32	2	4	12.255	12.3649
211103	21	2008	11.0871	16.3188	0.406914	2.34	2.83871	0.391056	0.931267	777.928	17.6989	17.3668	7.55363	145.095	7.65015	3.34983	0	0.0144378	11.0726	14.1083	3.95331	0.189753	16.129	20.6395	8.19672		0.406914	6.65792	0	0	1.90847	3.98482	30	2	4	12.2998	12.5017
211103	21	2009	3.94645	1.51925	0.406914	2.34	2.83871	0.391056	0.931267	777.928	17.6989	17.3668	7.55363	145.095	7.65015	3.34983	0	0.0370865	3.90937	4.29359	1.98486	0.0150421	1.50421	1.31234	9.35672		0.406914	6.65792	0	0	2.43643	0.646811	32	2	5	11.5149	11.744
211103	21	2010	9.22069	0.669216	0.406914	2.34	2.83871	0.391056	0.931267	777.928	17.6989	17.3668	7.55363	145.095	7.65015	3.34983	0	0	9.22069	9.55474	7.18827	0	0.669216	0.555623	11.236		0.304649	6.65792	0	0	2.85724	0.800669	23	2	4	12.9	13.6014
211103	21	2011	3.90829	1.31554	0.406914	2.34	2.83871	0.391056	0.931267	777.928	17.6989	17.3668	7.55363	145.095	7.65015	3.34983	0	0.668453	3.23984	4.55333	2.18529	0.0187935	1.29675	0.415512	18.3521		0.304649	6.65792	0	0	1.84051	0.469837	26	2	4	12.2404	13.0344
211103	21	2012	3.46669	1.7786	0.406914	2.34	2.83871	0.391056	0.931267	777.928	17.6989	17.3668	7.55363	145.095	7.65015	3.34983	0	0	3.46669	3.75546	2.23467	0	1.7786	0.747126	14.2857	0	0.304649	6.65792	0	0	2.82457	0.929121	22	2	2	12.384	12.5814
211103	21	2013	3.10161	0.789705	0.406914	2.34	2.83871	0.391056	0.931267	777.928	17.6989	17.3668	7.55363	145.095	7.65015	3.34983	0	0	3.10161	2.32828	4.89448	0	0.789705	0.48844	3.44828	0	0.304649	6.65792	0	0	7.16363	2.01813	11	2	2	12.7004	12.6848
211103	21	2014	1.60943	1.88976	0.406914	2.34	2.83871	0.391056	0.931267	777.928	17.6989	17.3668	7.55363	145.095	7.65015	3.34983	0	0	1.60943	0.826784	3.08572	0	1.88976	1.70616	2.7907	0	0.304649	6.65792	0	0	2.55204	3.14961	9	1	2	12.6205	12.0871
211103	21	2015	3.3869	2.38443	0.406914	2.34	2.83871	0.391056	0.931267	777.928	17.6989	17.3668	7.55363	145.095	7.65015	3.34983	0	0	3.3869	3.61131	3.13638	0	2.38443	2.12534	4.54545	0	0.304649	6.65792	0	0	5.89071	3.21168	23	3	2	12.2162	12.0506
211121	21	2000	87.0552	96.1832	1.47332	6.58	1.98776	0.549324	0.93298	770.651	18.0679	19.734	36.2317	141.7	5.51034	2.13843	0	0	87.0552	81.2468	94.7959	0	96.1832	82.6087	99.0741		1.47332	6.64853	0	0	0	0	15	2	2	8.34347	8.47987
211121	21	2001	100	100	1.47332	6.58	1.98776	0.549324	0.93298	770.651	18.0679	19.734	36.2317	141.7	5.51034	2.13843	0	0	100	100	100	0	100	100	100		1.47332	6.64853	0	0	0	0	15	2	1	8.99757	8.33676
211121	21	2002	94.7859	89.7959	1.47332	6.58	1.98776	0.549324	0.93298	770.651	18.0679	19.734	36.2317	141.7	5.51034	2.13843	0	0	94.7859	91.4191	100	0	89.7959	61.5385	100		1.47332	6.64853	0	0	0	0	15	2	2	8.9962	8.12376
211121	21	2003	45.8612	65.9091	1.47332	6.58	1.98776	0.549324	0.93298	770.651	18.0679	19.734	36.2317	141.7	5.51034	2.13843	0	0	45.8612	33.2391	99.1682	0	65.9091	29.0323	98.5714		1.47332	6.64853	0	0	2.60726	1.51515	14	2	2	9.03276	7.86752
211121	21	2004	40.4753	75.2941	1.47332	6.58	1.98776	0.549324	0.93298	770.651	18.0679	19.734	36.2317	141.7	5.51034	2.13843	0	0	40.4753	20.6514	100	0	75.2941	38.2353	100		1.47332	6.64853	0	0	0	0	15	2	2	8.6871	7.89818
211121	21	2005	52.8891	86.6667	1.47332	6.58	1.98776	0.549324	0.93298	770.651	18.0679	19.734	36.2317	141.7	5.51034	2.13843	0	0	52.8891	33.9245	82.1388	0	86.6667	57.1429	95.6522		1.47332	6.64853	0	0	0	0	12	1	1	8.76956	7.6242
211121	21	2006	44.9367	67.8261	1.47332	6.58	1.98776	0.549324	0.93298	770.651	18.0679	19.734	36.2317	141.7	5.51034	2.13843	0	0	44.9367	59.3881	20.7332	0	67.8261	46.2963	86.8852		1.47332	6.64853	0	0	28.144	12.1739	17	3	2	9.81521	10.8243
211121	21	2007	38.9155	33.8462	1.47332	6.58	1.98776	0.549324	0.93298	770.651	18.0679	19.734	36.2317	141.7	5.51034	2.13843	0	0	38.9155	37.0585	95.9545	0	33.8462	23.6364	90		1.47332	6.64853	0	0	5.6352	7.69231	15	2	3	11.6035	11.725
211121	21	2008	39.358	34.9206	1.47332	6.58	1.98776	0.549324	0.93298	770.651	18.0679	19.734	36.2317	141.7	5.51034	2.13843	0	0	39.358	38.7134	62.4102	0	34.9206	22.449	78.5714		1.47332	6.64853	0	0	1.93013	6.34921	13	2	3	11.9926	11.8542
211121	21	2009	71.0224	24.6377	1.47332	6.58	1.98776	0.549324	0.93298	770.651	18.0679	19.734	36.2317	141.7	5.51034	2.13843	0	0	71.0224	70.9397	76.6642	0	24.6377	12.069	90.9091		1.47332	6.64853	0	0	0.0470947	1.44928	12	2	2	12.5245	12.6823
211121	21	2010	61.2382	45.7143	1.47332	6.58	1.98776	0.549324	0.93298	770.651	18.0679	19.734	36.2317	141.7	5.51034	2.13843	0	0	61.2382	62.0739	26.5114	0	45.7143	35.7143	85.7143		1.19374	6.64853	0	0	0.925056	5.71429	11	2	3	12.4155	12.3225
211121	21	2011	63.5847	36.3636	1.47332	6.58	1.98776	0.549324	0.93298	770.651	18.0679	19.734	36.2317	141.7	5.51034	2.13843	0	0	63.5847	63.5716	65.523	0	36.3636	30.7692	57.1429		1.19374	6.64853	0	0	13.9991	15.1515	8	2	3	13.2139	13.2147
211121	21	2012	3.69603	0.341162	1.47332	6.58	1.98776	0.549324	0.93298	770.651	18.0679	19.734	36.2317	141.7	5.51034	2.13843	0	0	3.69603	7.39085	0.0657501	0	0.341162	0.281125	5.19481	0.847458	1.19374	6.64853	0	0	13.1682	0.769597	25	2	1	12.2839	12.4288
211121	21	2013	3.65793	2.12939	1.47332	6.58	1.98776	0.549324	0.93298	770.651	18.0679	19.734	36.2317	141.7	5.51034	2.13843	0	0	3.65793	4.18883	1.3345	0	2.12939	1.92593	6.79612	0.847458	1.19374	6.64853	0	0	1.25479	1.13567	28	2	2	11.8976	11.245
211121	21	2014	8.51919	4.29636	1.47332	6.58	1.98776	0.549324	0.93298	770.651	18.0679	19.734	36.2317	141.7	5.51034	2.13843	0	0	8.51919	11.2766	0.206057	0	4.29636	3.75763	11.8421	0.729927	1.19374	6.64853	0	0	0.75794	1.31521	29	1	2	12.1591	11.9517
211121	21	2015	3.64652	1.86294	1.47332	6.58	1.98776	0.549324	0.93298	770.651	18.0679	19.734	36.2317	141.7	5.51034	2.13843	0	0.23351	3.41301	15.8971	0.322728	0.133067	1.72987	1.01167	6.88073	0.515464	1.19374	6.64853	0	0	0.856784	4.45775	13	3	2	13.2949	14.0348
211122	21	2000	0	0	1.21394	6.8	3.33678	0.346739	0.943917	758.685	38.4782	4.52674	3.47659	125.623	5.00886	2.0204	0	0	0	0	0	0	0	0	0		1.21394	6.6329	0	0	0	0	0	0	0	0	0
211122	21	2001	0	0	1.21394	6.8	3.33678	0.346739	0.943917	758.685	38.4782	4.52674	3.47659	125.623	5.00886	2.0204	0	0	0	0	0	0	0	0	0		1.21394	6.6329	0	0	0	0	0	0	0	0	0
211122	21	2002	0	0	1.21394	6.8	3.33678	0.346739	0.943917	758.685	38.4782	4.52674	3.47659	125.623	5.00886	2.0204	0	0	0	0	0	0	0	0	0		1.21394	6.6329	0	0	0	0	0	0	0	0	0
211122	21	2003	0	0	1.21394	6.8	3.33678	0.346739	0.943917	758.685	38.4782	4.52674	3.47659	125.623	5.00886	2.0204	0	0	0	0	0	0	0	0	0		1.21394	6.6329	0	0	0	0	0	0	0	0	0
211122	21	2004	0	0	1.21394	6.8	3.33678	0.346739	0.943917	758.685	38.4782	4.52674	3.47659	125.623	5.00886	2.0204	0	0	0	0	0	0	0	0	0		1.21394	6.6329	0	0	0	0	0	0	0	0	0
211122	21	2005	0	0	1.21394	6.8	3.33678	0.346739	0.943917	758.685	38.4782	4.52674	3.47659	125.623	5.00886	2.0204	0	0	0	0	0	0	0	0	0		1.21394	6.6329	0	0	22.0632	20	0	0	0	0	0
211122	21	2006	12.8458	8.63309	1.21394	6.8	3.33678	0.346739	0.943917	758.685	38.4782	4.52674	3.47659	125.623	5.00886	2.0204	0	0	12.8458	12.8458	0	0	8.63309	8.63309	0		1.21394	6.6329	0	0	5.97714	2.8777	4	1	1	9.94575	10.8121
211122	21	2007	16.5641	18.5185	1.21394	6.8	3.33678	0.346739	0.943917	758.685	38.4782	4.52674	3.47659	125.623	5.00886	2.0204	0	0	16.5641	16.4906	100	0	18.5185	12	100		1.21394	6.6329	0	0	0	0	4	1	2	11.5228	11.8452
211122	21	2008	33.74	22.6415	1.21394	6.8	3.33678	0.346739	0.943917	758.685	38.4782	4.52674	3.47659	125.623	5.00886	2.0204	0	0	33.74	37.5873	1.26272	0	22.6415	21.5686	50		1.21394	6.6329	0	0	0	0	10	1	2	12.4552	13.4343
211122	21	2009	6.6651	0.737798	1.21394	6.8	3.33678	0.346739	0.943917	758.685	38.4782	4.52674	3.47659	125.623	5.00886	2.0204	0	0	6.6651	6.80858	0.0120792	0	0.737798	0.682206	33.3333		1.21394	6.6329	0	0	0.454239	0.45403	9	1	3	12.489	13.2742
211122	21	2010	5.76828	0.219167	1.21394	6.8	3.33678	0.346739	0.943917	758.685	38.4782	4.52674	3.47659	125.623	5.00886	2.0204	0	0	5.76828	5.7905	2.58484	0	0.219167	0.179462	50		1.04028	6.6329	0	0	0.358684	0.936442	8	2	3	12.8229	13.4869
211122	21	2011	3.34811	0.197785	1.21394	6.8	3.33678	0.346739	0.943917	758.685	38.4782	4.52674	3.47659	125.623	5.00886	2.0204	0	0	3.34811	3.76956	0.142107	0	0.197785	0.148692	20.8333		1.04028	6.6329	0	0	8.76487	0.237342	14	2	3	12.4983	12.6908
211122	21	2012	4.93323	0.0969097	1.21394	6.8	3.33678	0.346739	0.943917	758.685	38.4782	4.52674	3.47659	125.623	5.00886	2.0204	0	0.0507315	4.8825	5.12447	0.159827	0.0107677	0.0861419	0.0754798	15.3846	1.17647	1.04028	6.6329	0	0	0.209532	0.23689	6	2	2	13.3188	13.666
211122	21	2013	8.41405	0.903501	1.21394	6.8	3.33678	0.346739	0.943917	758.685	38.4782	4.52674	3.47659	125.623	5.00886	2.0204	0	0	8.41405	8.38041	9.72838	0	0.903501	0.541766	90.625	1.17647	1.04028	6.6329	0	0	0.180535	0.376459	23	2	2	11.5507	11.7191
211122	21	2014	12.864	9.57309	1.21394	6.8	3.33678	0.346739	0.943917	758.685	38.4782	4.52674	3.47659	125.623	5.00886	2.0204	0	0	12.864	12.9477	9.85252	0	9.57309	5.27778	67.9245	1.08696	1.04028	6.6329	0	0	3.22242	6.08021	22	1	2	11.8302	10.7388
211122	21	2015	29.1992	22.3629	1.21394	6.8	3.33678	0.346739	0.943917	758.685	38.4782	4.52674	3.47659	125.623	5.00886	2.0204	0	0	29.1992	30.3035	11.1471	0	22.3629	13.5266	83.3333	0.806452	1.04028	6.6329	0	0	2.4724	1.26582	14	1	2	12.3344	12.4393
211202	21	2000	0	0	1.36292	2.28	107.433	6.69002	0.994	587.589	215.135	4.14702	2.12702	73.6586	7.59174	3.09358	0	0	0	0	0	0	0	0	0		1.36292	6.37773	0	0	0	0	0	0	0	0	0
211202	21	2001	0	0	1.36292	2.28	107.433	6.69002	0.994	587.589	215.135	4.14702	2.12702	73.6586	7.59174	3.09358	0	0	0	0	0	0	0	0	0		1.36292	6.37773	0	0	0	0	0	0	0	0	0
211202	21	2002	75.771	66.6667	1.36292	2.28	107.433	6.69002	0.994	587.589	215.135	4.14702	2.12702	73.6586	7.59174	3.09358	0	0	75.771	75.8774	0	0	66.6667	80	0		1.36292	6.37773	0	0	0.140277	16.6667	2	1	1	9.08006	9.03014
211202	21	2003	32.4882	63.2653	1.36292	2.28	107.433	6.69002	0.994	587.589	215.135	4.14702	2.12702	73.6586	7.59174	3.09358	0	0	32.4882	28.8021	97.078	0	63.2653	61.9048	71.4286		1.36292	6.37773	0	0	59.8663	16.3265	7	3	2	8.99294	8.25734
211202	21	2004	32.6499	18.0328	1.36292	2.28	107.433	6.69002	0.994	587.589	215.135	4.14702	2.12702	73.6586	7.59174	3.09358	0	0	32.6499	9.79134	47.9791	0	18.0328	13.3333	31.25		1.36292	6.37773	0	0	10.3443	16.3934	7	1	2	10.5439	9.29131
211202	21	2005	22.5507	62.6984	1.36292	2.28	107.433	6.69002	0.994	587.589	215.135	4.14702	2.12702	73.6586	7.59174	3.09358	0	0	22.5507	6.24741	33.5166	0	62.6984	17.5	83.7209		1.36292	6.37773	0	0	6.81626	3.96825	14	2	2	8.62897	6.33779
211202	21	2006	11.9111	49.6855	1.36292	2.28	107.433	6.69002	0.994	587.589	215.135	4.14702	2.12702	73.6586	7.59174	3.09358	0	0	11.9111	5.15898	19.3001	0	49.6855	15.2824	80.597		1.36292	6.37773	0	0	16.5428	11.7925	24	2	2	8.5363	6.9462
211202	21	2007	4.72959	4.99623	1.36292	2.28	107.433	6.69002	0.994	587.589	215.135	4.14702	2.12702	73.6586	7.59174	3.09358	0	0	4.72959	3.53007	11.8958	0	4.99623	4.88608	18.1818		1.36292	6.37773	0	0	6.06266	1.68215	34	2	3	9.69937	10.0593
211202	21	2008	1.68657	1.86342	1.36292	2.28	107.433	6.69002	0.994	587.589	215.135	4.14702	2.12702	73.6586	7.59174	3.09358	0	0	1.68657	1.63568	4.79559	0	1.86342	1.83246	20		1.36292	6.37773	0	0	1.96299	0.624929	33	2	3	9.30974	9.71991
211202	21	2009	1.112	0.59511	1.36292	2.28	107.433	6.69002	0.994	587.589	215.135	4.14702	2.12702	73.6586	7.59174	3.09358	0	0	1.112	1.0739	3.52173	0	0.59511	0.582315	5.40541		1.36292	6.37773	0	0	1.07458	0.30114	30	2	4	10.0118	10.7767
211202	21	2010	2.73842	0.607903	1.36292	2.28	107.433	6.69002	0.994	587.589	215.135	4.14702	2.12702	73.6586	7.59174	3.09358	0	0	2.73842	2.99015	0	0	0.607903	0.615385	0		1.47214	6.37773	0	0	2.47645	0.439041	15	2	2	11.103	12.5229
211202	21	2011	1.8276	0.256776	1.36292	2.28	107.433	6.69002	0.994	587.589	215.135	4.14702	2.12702	73.6586	7.59174	3.09358	0	0	1.8276	1.83242	0	0	0.256776	0.257732	0		1.47214	6.37773	0	0	2.06125	0.556348	11	2	2	11.5953	12.9067
211202	21	2012	2.93232	0.232727	1.36292	2.28	107.433	6.69002	0.994	587.589	215.135	4.14702	2.12702	73.6586	7.59174	3.09358	0	0	2.93232	2.96421	0	0	0.232727	0.234123	0	0.552486	1.47214	6.37773	0	0	1.35687	0.334545	12	2	2	12.2246	13.5943
211202	21	2013	1.55691	0.183257	1.36292	2.28	107.433	6.69002	0.994	587.589	215.135	4.14702	2.12702	73.6586	7.59174	3.09358	0	0.0179055	1.539	1.59855	0	0.00832986	0.174927	0.184039	0	0.552486	1.47214	6.37773	0	0	1.51428	0.324865	14	2	2	11.4601	12.9367
211202	21	2014	0.754909	0.261324	1.36292	2.28	107.433	6.69002	0.994	587.589	215.135	4.14702	2.12702	73.6586	7.59174	3.09358	0	0	0.754909	0.764643	0	0	0.261324	0.267618	0	0.529101	1.47214	6.37773	0	0	1.44984	0.914634	6	1	1	12.1485	13.7645
211202	21	2015	1.11073	0.340964	1.36292	2.28	107.433	6.69002	0.994	587.589	215.135	4.14702	2.12702	73.6586	7.59174	3.09358	0	0	1.11073	1.12369	0	0	0.340964	0.345679	0	0.754717	1.47214	6.37773	0	0	2.26834	1.0716	6	1	2	12.1816	13.7086
211204	21	2000	0	0	1.41546	5.57	194.131	9.38783	0.93418	547.992	261.082	13.9911	11.3288	116.879	5.26322	1.36805	0	0	0	0	0	0	0	0	0		1.41546	6.30808	0	0	0	0	0	0	0	0	0
211204	21	2001	0	0	1.41546	5.57	194.131	9.38783	0.93418	547.992	261.082	13.9911	11.3288	116.879	5.26322	1.36805	0	0	0	0	0	0	0	0	0		1.41546	6.30808	0	0	0	0	0	0	0	0	0
211204	21	2002	0	0	1.41546	5.57	194.131	9.38783	0.93418	547.992	261.082	13.9911	11.3288	116.879	5.26322	1.36805	0	0	0	0	0	0	0	0	0		1.41546	6.30808	0	0	0	0	0	0	0	0	0
211204	21	2003	94.2552	79.3103	1.41546	5.57	194.131	9.38783	0.93418	547.992	261.082	13.9911	11.3288	116.879	5.26322	1.36805	0	0	94.2552	0	99.6656	0	79.3103	0	88.4615		1.41546	6.30808	0	0	0.0225905	3.44828	2	1	1	10.4991	5.77171
211204	21	2004	0	0	1.41546	5.57	194.131	9.38783	0.93418	547.992	261.082	13.9911	11.3288	116.879	5.26322	1.36805	0	0	0	0	0	0	0	0	0		1.41546	6.30808	0	0	0	0	0	0	0	0	0
211204	21	2005	100	100	1.41546	5.57	194.131	9.38783	0.93418	547.992	261.082	13.9911	11.3288	116.879	5.26322	1.36805	0	0	100	0	100	0	100	0	100		1.41546	6.30808	0	0	0	0	1	1	1	9.82314	10.7364
211204	21	2006	0	0	1.41546	5.57	194.131	9.38783	0.93418	547.992	261.082	13.9911	11.3288	116.879	5.26322	1.36805	0	0	0	0	0	0	0	0	0		1.41546	6.30808	0	0	0	0	0	0	0	0	0
211204	21	2007	1.59148	3.44828	1.41546	5.57	194.131	9.38783	0.93418	547.992	261.082	13.9911	11.3288	116.879	5.26322	1.36805	0	0	1.59148	0	6.06244	0	3.44828	0	7.14286		1.41546	6.30808	0	0	21.0711	22.4138	2	1	2	11.2429	10.8057
211204	21	2008	2.61103	9.52381	1.41546	5.57	194.131	9.38783	0.93418	547.992	261.082	13.9911	11.3288	116.879	5.26322	1.36805	0	0	2.61103	0	10.7051	0	9.52381	0	22.2222		1.41546	6.30808	0	0	11.2451	23.8095	3	2	3	11.5313	10.4077
211204	21	2009	0.906799	0.655824	1.41546	5.57	194.131	9.38783	0.93418	547.992	261.082	13.9911	11.3288	116.879	5.26322	1.36805	0	0.0339264	0.872873	0.279828	62.9933	0.0262329	0.629591	0.604309	33.3333		1.41546	6.30808	0	0	4.31056	0.419727	21	2	2	9.65754	9.35571
211204	21	2010	4.16086	4.20168	1.41546	5.57	194.131	9.38783	0.93418	547.992	261.082	13.9911	11.3288	116.879	5.26322	1.36805	0	0	4.16086	0.223173	66.0127	0	4.20168	1.78571	42.8571		1.11115	6.30808	0	0	22.234	7.56302	5	2	1	11.0997	10.537
211204	21	2011	1.48299	4	1.41546	5.57	194.131	9.38783	0.93418	547.992	261.082	13.9911	11.3288	116.879	5.26322	1.36805	0	0	1.48299	0	91.0619	0	4	0	33.3333		1.11115	6.30808	0	0	33.0735	28	1	1	1	11.2356	11.4721
211204	21	2012	1.28165	0.181324	1.41546	5.57	194.131	9.38783	0.93418	547.992	261.082	13.9911	11.3288	116.879	5.26322	1.36805	0	0	1.28165	0.683016	85.6342	0	0.181324	0.0908265	50	0	1.11115	6.30808	0	0	19.8978	0.543971	2	2	1	11.4164	12.8639
211204	21	2013	1.42547	1.42096	1.41546	5.57	194.131	9.38783	0.93418	547.992	261.082	13.9911	11.3288	116.879	5.26322	1.36805	0	0	1.42547	1.42556	0	0	1.42096	1.42349	0	0	1.11115	6.30808	0	0	1.98807	1.59858	5	1	1	11.4792	11.8307
211204	21	2014	2.98681	1.81818	1.41546	5.57	194.131	9.38783	0.93418	547.992	261.082	13.9911	11.3288	116.879	5.26322	1.36805	0	0	2.98681	2.98681	0	0	1.81818	1.81818	0	0	1.11115	6.30808	0	0	3.20905	6.66667	3	1	1	12.197	14.0742
211204	21	2015	0	0	1.41546	5.57	194.131	9.38783	0.93418	547.992	261.082	13.9911	11.3288	116.879	5.26322	1.36805	0	0	0	0	0	0	0	0	0	0	1.11115	6.30808	0	0	0	0	0	0	0	0	0
211221	21	2000	29.6037	69.3118	1.23094	4.59	164.115	7.61435	0.97717	577.582	219.054	19.5096	17.5314	71.4222	5.05382	1.2732	0	0.0260852	29.5776	6.79623	78.0742	0.0702247	69.2416	30.543	86.7617		1.23094	6.36058	0	0	7.56091	9.97191	39	5	4	9.29475	7.89894
211221	21	2001	27.0598	67.033	1.23094	4.59	164.115	7.61435	0.97717	577.582	219.054	19.5096	17.5314	71.4222	5.05382	1.2732	0	0.0333167	27.0265	4.66463	68.4436	0.206044	66.8269	25.8503	84.9261		1.23094	6.36058	0	0	6.20382	11.0577	32	6	5	9.3693	7.66779
211221	21	2002	28.7424	64.8952	1.23094	4.59	164.115	7.61435	0.97717	577.582	219.054	19.5096	17.5314	71.4222	5.05382	1.2732	0	0.0758576	28.6666	5.50526	78.3661	0.299401	64.5958	24.4656	83.4973		1.23094	6.36058	0	0	8.30512	11.003	33	6	4	9.55212	7.97831
211221	21	2003	25.8622	64.7909	1.23094	4.59	164.115	7.61435	0.97717	577.582	219.054	19.5096	17.5314	71.4222	5.05382	1.2732	0	0.0433487	25.8189	6.16546	87.6796	0.304182	64.4867	26.4414	88.5468		1.23094	6.36058	0	0	5.62056	9.88593	30	5	3	9.28225	7.83012
211221	21	2004	20.1383	44.6222	1.23094	4.59	164.115	7.61435	0.97717	577.582	219.054	19.5096	17.5314	71.4222	5.05382	1.2732	0	0.543511	19.5948	7.44071	87.6789	0.444444	44.1778	20.4023	83.9161		1.23094	6.36058	0	0	8.37633	16.8	35	4	3	9.72939	8.43904
211221	21	2005	24.5775	32.7444	1.23094	4.59	164.115	7.61435	0.97717	577.582	219.054	19.5096	17.5314	71.4222	5.05382	1.2732	0	0	24.5775	18.4851	55.4324	0	32.7444	20.4478	78.771		1.23094	6.36058	0	0	8.03861	14.9588	33	4	3	10.2667	11.3323
211221	21	2006	23.4387	50.5023	1.23094	4.59	164.115	7.61435	0.97717	577.582	219.054	19.5096	17.5314	71.4222	5.05382	1.2732	0	0	23.4387	18.5987	81.4876	0	50.5023	41.5796	83.3333		1.23094	6.36058	0	0	14.4362	14.3379	35	4	2	9.22044	9.64255
211221	21	2007	22.1088	32.0955	1.23094	4.59	164.115	7.61435	0.97717	577.582	219.054	19.5096	17.5314	71.4222	5.05382	1.2732	0	0	22.1088	14.7739	55.1576	0	32.0955	15.5556	73.8318		1.23094	6.36058	0	0	1.39835	6.6313	28	2	3	10.7441	9.75521
211221	21	2008	25.3765	31.875	1.23094	4.59	164.115	7.61435	0.97717	577.582	219.054	19.5096	17.5314	71.4222	5.05382	1.2732	0	0	25.3765	14.9102	74.2329	0	31.875	15.3846	68.6869		1.23094	6.36058	0	0	8.25616	7.1875	23	2	4	11.0481	9.77325
211221	21	2009	8.25835	2.02122	1.23094	4.59	164.115	7.61435	0.97717	577.582	219.054	19.5096	17.5314	71.4222	5.05382	1.2732	0	0	8.25835	6.2459	28.7595	0	2.02122	0.721464	67.5325		1.23094	6.36058	0	0	8.7934	0.85902	26	2	3	10.6542	9.39165
211221	21	2010	6.17206	1.39567	1.23094	4.59	164.115	7.61435	0.97717	577.582	219.054	19.5096	17.5314	71.4222	5.05382	1.2732	0	0	6.17206	1.45883	47.7261	0	1.39567	0.643455	73.1092		1.02848	6.36058	0	0	2.56659	0.340195	40	2	2	10.8961	10.0483
211221	21	2011	4.88287	0.880088	1.23094	4.59	164.115	7.61435	0.97717	577.582	219.054	19.5096	17.5314	71.4222	5.05382	1.2732	0	0	4.88287	2.28972	40.1298	0	0.880088	0.283986	59.7561		1.02848	6.36058	0	0	2.41817	0.195575	29	2	3	11.0032	9.91827
211221	21	2012	2.52361	0.73694	1.23094	4.59	164.115	7.61435	0.97717	577.582	219.054	19.5096	17.5314	71.4222	5.05382	1.2732	0	0	2.52361	2.30194	2.8306	0	0.73694	0.347973	48.2759	0	1.02848	6.36058	0	0	1.34212	0.195896	30	2	2	10.9461	10.2921
211221	21	2013	2.00276	0.90527	1.23094	4.59	164.115	7.61435	0.97717	577.582	219.054	19.5096	17.5314	71.4222	5.05382	1.2732	0	0	2.00276	2.60425	1.40608	0	0.90527	0.425161	42.4528	0	1.02848	6.36058	0	0	0.425619	0.538851	29	2	2	11.4865	11.5397
211221	21	2014	0.849721	3.13009	1.23094	4.59	164.115	7.61435	0.97717	577.582	219.054	19.5096	17.5314	71.4222	5.05382	1.2732	0	0.00570921	0.844011	1.13229	0.560524	0.0978155	3.03228	1.7193	21.659	0	1.02848	6.36058	0	0	0.577365	1.59765	29	1	2	10.9091	11.9229
211221	21	2015	1.60527	5.68699	1.23094	4.59	164.115	7.61435	0.97717	577.582	219.054	19.5096	17.5314	71.4222	5.05382	1.2732	0	0.0155545	1.58971	3.5592	0.252169	0.545951	5.14104	4.42248	14.4928	0	1.02848	6.36058	0	0	1.25882	5.05005	38	3	2	10.8644	11.0942
211223	21	2000	25.7998	33.3333	0.223324	8.01	318.411	10.8601	0.913725	507.714	298.605	6.22493	39.9819	156.116	4.74715	0.0840153	0	0	25.7998	42.4564	0	0	33.3333	61.5385	0		0.223324	6.23189	0	0	0	0	1	1	1	10.5192	8.95767
211223	21	2001	10.9048	14.8148	0.223324	8.01	318.411	10.8601	0.913725	507.714	298.605	6.22493	39.9819	156.116	4.74715	0.0840153	0	0	10.9048	16.5159	0	0	14.8148	23.5294	0		0.223324	6.23189	0	0	28.6533	33.3333	1	1	1	10.2394	8.84844
211223	21	2002	2.51893	3.7037	0.223324	8.01	318.411	10.8601	0.913725	507.714	298.605	6.22493	39.9819	156.116	4.74715	0.0840153	0	0	2.51893	5.00382	0	0	3.7037	6.06061	0		0.223324	6.23189	0	0	17.7533	22.2222	1	1	1	10.6193	9.07177
211223	21	2003	6.78356	3.1746	0.223324	8.01	318.411	10.8601	0.913725	507.714	298.605	6.22493	39.9819	156.116	4.74715	0.0840153	0	0	6.78356	10.3407	0	0	3.1746	4.65116	0		0.223324	6.23189	0	0	18.974	23.8095	1	1	1	11.8298	6.71659
211223	21	2004	8.21962	15.5172	0.223324	8.01	318.411	10.8601	0.913725	507.714	298.605	6.22493	39.9819	156.116	4.74715	0.0840153	0	0	8.21962	12.6712	0	0	15.5172	26.4706	0		0.223324	6.23189	0	0	18.315	17.2414	2	1	2	10.5353	8.89764
211223	21	2005	44.1471	10	0.223324	8.01	318.411	10.8601	0.913725	507.714	298.605	6.22493	39.9819	156.116	4.74715	0.0840153	0	0	44.1471	59.0813	0.25358	0	10	18.1818	2.7027		0.223324	6.23189	0	0	10.5428	10	4	1	2	12.591	13.5312
211223	21	2006	40.696	33.6842	0.223324	8.01	318.411	10.8601	0.913725	507.714	298.605	6.22493	39.9819	156.116	4.74715	0.0840153	0	0	40.696	49.1125	0	0	33.6842	48.4848	0		0.223324	6.23189	0	0	11.5666	8.42105	3	2	2	10.9574	8.79158
211223	21	2007	35.4532	21.875	0.223324	8.01	318.411	10.8601	0.913725	507.714	298.605	6.22493	39.9819	156.116	4.74715	0.0840153	0	0	35.4532	41.8866	0	0	21.875	35	0		0.223324	6.23189	0	0	26.8088	6.25	4	2	3	12.3399	12.3637
211223	21	2008	34.7368	25	0.223324	8.01	318.411	10.8601	0.913725	507.714	298.605	6.22493	39.9819	156.116	4.74715	0.0840153	0	0	34.7368	38.1706	1.47053	0	25	33.3333	11.1111		0.223324	6.23189	0	0	44.3537	8.33333	5	1	3	12.0336	12.2936
211223	21	2009	37.9846	19.0476	0.223324	8.01	318.411	10.8601	0.913725	507.714	298.605	6.22493	39.9819	156.116	4.74715	0.0840153	0	0	37.9846	53.0431	0.69365	0	19.0476	23.0769	12.5		0.223324	6.23189	0	0	23.869	9.52381	3	2	1	12.8499	12.8204
211223	21	2010	29.6297	17.2414	0.223324	8.01	318.411	10.8601	0.913725	507.714	298.605	6.22493	39.9819	156.116	4.74715	0.0840153	0	0	29.6297	52.2377	0	0	17.2414	27.7778	0		0.194402	6.23189	0	0	18.6401	6.89655	2	2	2	12.6126	11.8332
211223	21	2011	40.8333	11.3636	0.223324	8.01	318.411	10.8601	0.913725	507.714	298.605	6.22493	39.9819	156.116	4.74715	0.0840153	0	0	40.8333	74.1849	0.121222	0	11.3636	36.3636	3.0303		0.194402	6.23189	0	0	9.59319	4.54545	2	2	1	13.6236	8.83997
211223	21	2012	49.3363	17.5	0.223324	8.01	318.411	10.8601	0.913725	507.714	298.605	6.22493	39.9819	156.116	4.74715	0.0840153	0	0	49.3363	83.0016	0.188352	0	17.5	45.4545	6.89655	0	0.194402	6.23189	0	0	5.65125	5	2	2	2	13.6235	8.4997
211223	21	2013	40.009	27.2727	0.223324	8.01	318.411	10.8601	0.913725	507.714	298.605	6.22493	39.9819	156.116	4.74715	0.0840153	0	0	40.009	70.2473	0.32777	0	27.2727	41.6667	16.129	0	0.194402	6.23189	0	0	4.13265	1.81818	4	2	2	12.8193	7.49857
211223	21	2014	25.5613	28.0702	0.223324	8.01	318.411	10.8601	0.913725	507.714	298.605	6.22493	39.9819	156.116	4.74715	0.0840153	0	0	25.5613	69.1809	0.0452047	0	28.0702	48.2759	7.14286	0	0.194402	6.23189	0	0	1.25927	1.75439	3	1	2	13.3582	8.27204
211223	21	2015	33.8679	30.4348	0.223324	8.01	318.411	10.8601	0.913725	507.714	298.605	6.22493	39.9819	156.116	4.74715	0.0840153	0	0	33.8679	81.6943	0.0795251	0	30.4348	43.4783	17.3913	0	0.194402	6.23189	0	0	1.3809	4.34783	3	3	2	13.4631	8.03248
211224	21	2000	2.78822	5.55556	0.0623281	6.08	130.91	2.33219	0.944337	568.533	280.558	20.7586	31.9498	155.283	5.40216	1.62174	0	0	2.78822	0	4.77963	0	5.55556	0	9.67742		0.0623281	6.34482	0	0	26.8338	16.6667	1	1	1	10.3025	10.0287
211224	21	2001	1.06355	1.47059	0.0623281	6.08	130.91	2.33219	0.944337	568.533	280.558	20.7586	31.9498	155.283	5.40216	1.62174	0	0	1.06355	0	3.83747	0	1.47059	0	2.5		0.0623281	6.34482	0	0	13.4983	10.2941	1	1	1	10.1793	9.74103
211224	21	2002	5.349	8.51064	0.0623281	6.08	130.91	2.33219	0.944337	568.533	280.558	20.7586	31.9498	155.283	5.40216	1.62174	0	1.22783	4.12118	2.47398	12.9691	2.12766	6.38298	6.66667	11.7647		0.0623281	6.34482	0	0	21.1209	31.9149	4	1	2	10.2482	9.64063
211224	21	2003	8.10643	13.7255	0.0623281	6.08	130.91	2.33219	0.944337	568.533	280.558	20.7586	31.9498	155.283	5.40216	1.62174	0	0	8.10643	10.2443	0.193658	0	13.7255	13.9535	12.5		0.0623281	6.34482	0	0	13.678	37.2549	2	1	1	10.0685	9.11452
211224	21	2004	9.89461	19.3548	0.0623281	6.08	130.91	2.33219	0.944337	568.533	280.558	20.7586	31.9498	155.283	5.40216	1.62174	0	0	9.89461	9.89461	0	0	19.3548	19.3548	0		0.0623281	6.34482	0	0	12.1427	25.8065	2	1	1	10.6072	9.75472
211224	21	2005	2.87227	7.22892	0.0623281	6.08	130.91	2.33219	0.944337	568.533	280.558	20.7586	31.9498	155.283	5.40216	1.62174	0	0	2.87227	3.20341	0	0	7.22892	7.89474	0		0.0623281	6.34482	0	0	7.90587	25.3012	2	1	1	10.5389	10.04
211224	21	2006	6.02839	9.72222	0.0623281	6.08	130.91	2.33219	0.944337	568.533	280.558	20.7586	31.9498	155.283	5.40216	1.62174	0	0	6.02839	6.39146	0	0	9.72222	11.4754	0		0.0623281	6.34482	0	0	9.74405	20.8333	2	1	1	10.8504	13.1625
211224	21	2007	5.30582	16	0.0623281	6.08	130.91	2.33219	0.944337	568.533	280.558	20.7586	31.9498	155.283	5.40216	1.62174	0	0	5.30582	5.30582	0	0	16	16	0		0.0623281	6.34482	0	0	14.5181	20	3	1	3	11.4231	13.2791
211224	21	2008	3.89924	0.898204	0.0623281	6.08	130.91	2.33219	0.944337	568.533	280.558	20.7586	31.9498	155.283	5.40216	1.62174	0	0	3.89924	3.89924	0	0	0.898204	0.898204	0		0.0623281	6.34482	0	0	18.8425	1.1976	3	2	1	11.6532	13.6823
211224	21	2009	0.225767	0.540925	0.0623281	6.08	130.91	2.33219	0.944337	568.533	280.558	20.7586	31.9498	155.283	5.40216	1.62174	0	0	0.225767	0.225767	0	0	0.540925	0.540925	0		0.0623281	6.34482	0	0	2.07139	0.740214	21	2	2	8.41894	8.15483
211224	21	2010	0.58608	0.591985	0.0623281	6.08	130.91	2.33219	0.944337	568.533	280.558	20.7586	31.9498	155.283	5.40216	1.62174	0	0	0.58608	0.58608	0	0	0.591985	0.591985	0		0.0463485	6.34482	0	0	4.58213	0.227687	11	2	2	9.28373	9.33634
211224	21	2011	0.294479	0.0293255	0.0623281	6.08	130.91	2.33219	0.944337	568.533	280.558	20.7586	31.9498	155.283	5.40216	1.62174	0	0	0.294479	0.294479	0	0	0.0293255	0.0293255	0		0.0463485	6.34482	0	0	2.26942	0.146628	1	1	1	11.5346	11.3117
211224	21	2012	0.87977	0.311438	0.0623281	6.08	130.91	2.33219	0.944337	568.533	280.558	20.7586	31.9498	155.283	5.40216	1.62174	0	0	0.87977	0.87977	0	0	0.311438	0.311438	0	0	0.0463485	6.34482	0	0	3.92595	0.0849377	9	2	1	9.92393	9.48092
211224	21	2013	4.19076	2.80374	0.0623281	6.08	130.91	2.33219	0.944337	568.533	280.558	20.7586	31.9498	155.283	5.40216	1.62174	0	0	4.19076	4.19076	0	0	2.80374	2.80374	0	0	0.0463485	6.34482	0	0	1.99611	0.46729	9	1	1	11.766	10.5444
211224	21	2014	0.38747	0.140252	0.0623281	6.08	130.91	2.33219	0.944337	568.533	280.558	20.7586	31.9498	155.283	5.40216	1.62174	0	0	0.38747	0.38747	0	0	0.140252	0.140252	0	0	0.0463485	6.34482	0	0	1.85354	0.280505	1	1	1	12.2478	11.6462
211224	21	2015	1.51125	1.4014	0.0623281	6.08	130.91	2.33219	0.944337	568.533	280.558	20.7586	31.9498	155.283	5.40216	1.62174	0	0	1.51125	1.51125	0	0	1.4014	1.4014	0	0	0.0463485	6.34482	0	0	2.86228	3.8038	6	1	1	10.7381	9.54734
211281	21	2000	8.84076	43.3333	0.310888	3.57	95.6033	4.0951	0.994	605.252	213.845	11.6624	27.1667	88.9022	6.81667	2.65408	0	0	8.84076	11.052	5.72212	0	43.3333	32.5581	70.5882		0.310888	6.4073	0	0	64.189	26.6667	8	3	1	9.25184	8.09157
211281	21	2001	2.22756	33.7209	0.310888	3.57	95.6033	4.0951	0.994	605.252	213.845	11.6624	27.1667	88.9022	6.81667	2.65408	0	0	2.22756	3.74656	0.997538	0	33.7209	14.5161	83.3333		0.310888	6.4073	0	0	75.7202	31.3953	5	2	1	8.71069	7.47916
211281	21	2002	5.80199	47.1074	0.310888	3.57	95.6033	4.0951	0.994	605.252	213.845	11.6624	27.1667	88.9022	6.81667	2.65408	0	0	5.80199	4.23047	23.9745	0	47.1074	24.0964	97.3684		0.310888	6.4073	0	0	48.1304	22.314	12	4	2	8.40589	7.91269
211281	21	2003	5.39098	30.9524	0.310888	3.57	95.6033	4.0951	0.994	605.252	213.845	11.6624	27.1667	88.9022	6.81667	2.65408	0	0	5.39098	4.80029	100	0	30.9524	19.4444	100		0.310888	6.4073	0	0	35.0913	19.0476	6	2	1	9.0865	8.72667
211281	21	2004	11.1673	29.4118	0.310888	3.57	95.6033	4.0951	0.994	605.252	213.845	11.6624	27.1667	88.9022	6.81667	2.65408	0	0	11.1673	10.6234	100	0	29.4118	28	100		0.310888	6.4073	0	0	31.3751	7.84314	5	2	1	9.71445	8.57805
211281	21	2005	6.9739	41.6667	0.310888	3.57	95.6033	4.0951	0.994	605.252	213.845	11.6624	27.1667	88.9022	6.81667	2.65408	0	0	6.9739	5.96171	88.3202	0	41.6667	20	90.9091		0.310888	6.4073	0	0	0.143545	2.77778	8	2	1	8.5936	7.79953
211281	21	2006	0.425185	2.43902	0.310888	3.57	95.6033	4.0951	0.994	605.252	213.845	11.6624	27.1667	88.9022	6.81667	2.65408	0	0	0.425185	0.425853	0	0	2.43902	3.7037	0		0.310888	6.4073	0	0	6.41993	34.1463	1	1	1	8.79467	5.60212
211281	21	2007	2.33903	4.21053	0.310888	3.57	95.6033	4.0951	0.994	605.252	213.845	11.6624	27.1667	88.9022	6.81667	2.65408	0	0	2.33903	2.98147	0.827802	0	4.21053	5.88235	3.27869		0.310888	6.4073	0	0	61.4413	48.4211	4	2	1	11.0384	11.9954
211281	21	2008	2.12729	2.75229	0.310888	3.57	95.6033	4.0951	0.994	605.252	213.845	11.6624	27.1667	88.9022	6.81667	2.65408	0	0	2.12729	2.56977	0.832842	0	2.75229	3.125	2.5974		0.310888	6.4073	0	0	57.9889	46.789	3	2	2	11.6646	12.9927
211281	21	2009	0.863937	0.859665	0.310888	3.57	95.6033	4.0951	0.994	605.252	213.845	11.6624	27.1667	88.9022	6.81667	2.65408	0	0	0.863937	0.879732	0.597225	0	0.859665	0.778669	6.06061		0.310888	6.4073	0	0	18.585	1.41729	17	2	4	9.36648	10.1129
211281	21	2010	0.376319	0.172176	0.310888	3.57	95.6033	4.0951	0.994	605.252	213.845	11.6624	27.1667	88.9022	6.81667	2.65408	0	0	0.376319	0.383287	0.253336	0	0.172176	0.157041	1.2987		0.263429	6.4073	0	0	9.86112	1.58402	8	2	2	10.1202	9.59472
211281	21	2011	1.82599	2.77778	0.310888	3.57	95.6033	4.0951	0.994	605.252	213.845	11.6624	27.1667	88.9022	6.81667	2.65408	0	0	1.82599	2.5998	0	0	2.77778	8.57143	0		0.263429	6.4073	0	0	52.8527	44.4444	2	1	1	11.6251	11.0295
211281	21	2012	0.553838	0.0652316	0.310888	3.57	95.6033	4.0951	0.994	605.252	213.845	11.6624	27.1667	88.9022	6.81667	2.65408	0	0.0132637	0.540574	0.581185	0.189818	0.0217439	0.0434877	0.0441404	1.47059	0	0.263429	6.4073	0	0	18.7419	1.63079	3	2	1	11.5456	10.9894
211281	21	2013	0.34284	0.29098	0.310888	3.57	95.6033	4.0951	0.994	605.252	213.845	11.6624	27.1667	88.9022	6.81667	2.65408	0	0.0739768	0.268863	0.279685	1.6549	0.0242483	0.266731	0.0738007	15.2542	0	0.263429	6.4073	0	0	18.3855	0.969932	5	2	2	9.51193	9.18355
211281	21	2014	14.7608	12.6796	0.310888	3.57	95.6033	4.0951	0.994	605.252	213.845	11.6624	27.1667	88.9022	6.81667	2.65408	0	0.0960479	14.6648	15.128	3.13635	0.062461	12.6171	13.3775	1.0989	0	0.263429	6.4073	0	0	11.9481	4.43473	37	1	2	10.7425	9.62616
211281	21	2015	2.12017	2.01681	0.310888	3.57	95.6033	4.0951	0.994	605.252	213.845	11.6624	27.1667	88.9022	6.81667	2.65408	0	0.188519	1.93165	2.01029	4.81909	0.336134	1.68067	1.89753	2.94118	0	0.263429	6.4073	0	0	17.1843	9.57983	6	3	1	11.4269	8.92452
211282	21	2000	7.00217	47.5	1.31934	4.86	210.938	9.8448	0.949252	554.842	245.74	24.6816	15.8968	98.1625	5.2372	0.85033	0	0	7.00217	15.0533	0.845142	0	47.5	35.5932	59.0164		1.31934	6.32048	0	0	8.74945	11.6667	12	4	3	9.21064	8.11026
211282	21	2001	16.1258	62.7907	1.31934	4.86	210.938	9.8448	0.949252	554.842	245.74	24.6816	15.8968	98.1625	5.2372	0.85033	0	0	16.1258	22.0128	4.27828	0	62.7907	62.5	63.0952		1.31934	6.32048	0	0	40.6298	18.6047	11	4	3	9.21937	8.88177
211282	21	2002	6.66867	57.7465	1.31934	4.86	210.938	9.8448	0.949252	554.842	245.74	24.6816	15.8968	98.1625	5.2372	0.85033	0	0	6.66867	6.65248	6.69205	0	57.7465	52.9412	63.8298		1.31934	6.32048	0	0	21.7102	17.3709	17	4	2	8.82901	9.25399
211282	21	2003	5.92591	37.9562	1.31934	4.86	210.938	9.8448	0.949252	554.842	245.74	24.6816	15.8968	98.1625	5.2372	0.85033	0	0	5.92591	10.9154	1.79111	0	37.9562	27.4854	55.3398		1.31934	6.32048	0	0	11.5073	14.2336	12	2	2	9.35346	9.80114
211282	21	2004	15.863	27.5748	1.31934	4.86	210.938	9.8448	0.949252	554.842	245.74	24.6816	15.8968	98.1625	5.2372	0.85033	0	0	15.863	15.3382	17.5235	0	27.5748	11.0092	71.0843		1.31934	6.32048	0	0	6.25737	15.9468	12	4	2	9.57622	8.9572
211282	21	2005	16.5664	23.8095	1.31934	4.86	210.938	9.8448	0.949252	554.842	245.74	24.6816	15.8968	98.1625	5.2372	0.85033	0	0	16.5664	12.9222	96.8127	0	23.8095	10.728	87.037		1.31934	6.32048	0	0	3.09153	6.98413	14	2	2	9.28213	9.93543
211282	21	2006	13.9906	18.0556	1.31934	4.86	210.938	9.8448	0.949252	554.842	245.74	24.6816	15.8968	98.1625	5.2372	0.85033	0	0	13.9906	11.5777	37.8972	0	18.0556	7.05128	89.5833		1.31934	6.32048	0	0	3.53193	5.55556	14	3	2	9.36924	10.3938
211282	21	2007	66.2054	28.3333	1.31934	4.86	210.938	9.8448	0.949252	554.842	245.74	24.6816	15.8968	98.1625	5.2372	0.85033	0	0	66.2054	65.9979	69.6151	0	28.3333	16.2791	58.8235		1.31934	6.32048	0	0	8.10198	13.3333	13	2	3	11.8352	12.717
211282	21	2008	17.8209	1.4553	1.31934	4.86	210.938	9.8448	0.949252	554.842	245.74	24.6816	15.8968	98.1625	5.2372	0.85033	0	0	17.8209	16.1215	99.404	0	1.4553	0.560224	86.6667		1.31934	6.32048	0	0	2.53938	0.970201	13	2	3	12.046	12.5615
211282	21	2009	1.54321	0.942549	1.31934	4.86	210.938	9.8448	0.949252	554.842	245.74	24.6816	15.8968	98.1625	5.2372	0.85033	0	0	1.54321	1.40877	89.0082	0	0.942549	0.842602	81.8182		1.31934	6.32048	0	0	0.586404	0.336625	29	2	5	9.75189	9.5045
211282	21	2010	1.69646	0.477137	1.31934	4.86	210.938	9.8448	0.949252	554.842	245.74	24.6816	15.8968	98.1625	5.2372	0.85033	0	0	1.69646	1.91268	1.2163	0	0.477137	0.390812	29.7297		1.21531	6.32048	0	0	3.18173	0.644135	30	2	2	10.9076	11.3144
211282	21	2011	7.75571	0.369686	1.31934	4.86	210.938	9.8448	0.949252	554.842	245.74	24.6816	15.8968	98.1625	5.2372	0.85033	0	0	7.75571	6.72627	38.4619	0	0.369686	0.144509	44		1.21531	6.32048	0	0	2.24782	0.184843	15	2	3	12.6263	12.5791
211282	21	2012	3.10985	0.237923	1.31934	4.86	210.938	9.8448	0.949252	554.842	245.74	24.6816	15.8968	98.1625	5.2372	0.85033	0	0	3.10985	2.7395	74.6113	0	0.237923	0.0727348	37.2093	1.31579	1.21531	6.32048	0	0	7.41745	0.424123	17	2	2	11.9856	10.5954
211282	21	2013	3.29503	11.2732	1.31934	4.86	210.938	9.8448	0.949252	554.842	245.74	24.6816	15.8968	98.1625	5.2372	0.85033	0	1.06998	2.22505	2.92388	38.3431	8.81191	2.46126	11.125	16.4835	1.31579	1.21531	6.32048	0	0	14.3804	2.46126	51	2	2	9.39528	9.26377
211282	21	2014	4.66661	5.48128	1.31934	4.86	210.938	9.8448	0.949252	554.842	245.74	24.6816	15.8968	98.1625	5.2372	0.85033	0	0	4.66661	4.29279	28.3192	0	5.48128	2.41821	53.3333	1.20482	1.21531	6.32048	0	0	28.0351	5.48128	20	1	2	11.3739	11.6073
211282	21	2015	5.30381	18.8406	1.31934	4.86	210.938	9.8448	0.949252	554.842	245.74	24.6816	15.8968	98.1625	5.2372	0.85033	0	0	5.30381	5.1312	11.0461	0	18.8406	11.6279	54.2857	1.93237	1.21531	6.32048	0	0	52.2098	10.628	17	2	2	11.1815	11.5146
211302	21	2000	10.4551	14.6739	0.0787149	3.7	248.915	9.33716	0.851	871.8	97.5674	4.50968	86.5644	247.209	7.33593	2.54537	0	0	10.4551	8.49866	11.6587	0	14.6739	14.6067	14.7368		0.0787149	6.77171	0	0	10.4556	18.4783	9	3	1	11.1013	10.3814
211302	21	2001	14.8315	27.4286	0.0787149	3.7	248.915	9.33716	0.851	871.8	97.5674	4.50968	86.5644	247.209	7.33593	2.54537	0	0.946849	13.8847	15.3886	14.1477	2.28571	25.1429	27.7228	27.027		0.0787149	6.77171	0	0	2.69848	12	7	4	3	10.7419	10.7206
211302	21	2002	12.4426	21.5596	0.0787149	3.7	248.915	9.33716	0.851	871.8	97.5674	4.50968	86.5644	247.209	7.33593	2.54537	0	0	12.4426	22.6588	2.3637	0	21.5596	36.6071	5.66038		0.0787149	6.77171	0	0	18.7287	36.2385	7	3	1	10.8916	10.3122
211302	21	2003	6.23965	8.45361	0.0787149	3.7	248.915	9.33716	0.851	871.8	97.5674	4.50968	86.5644	247.209	7.33593	2.54537	0	0	6.23965	8.1797	3.2573	0	8.45361	12.1107	3.06122		0.0787149	6.77171	0	0	29.4496	25.7732	12	3	1	11.0355	10.5321
211302	21	2004	7.53728	11.3253	0.0787149	3.7	248.915	9.33716	0.851	871.8	97.5674	4.50968	86.5644	247.209	7.33593	2.54537	0	0	7.53728	7.39779	8.66332	0	11.3253	15.6028	2.25564		0.0787149	6.77171	0	0	9.62164	24.3373	14	1	2	11.747	11.4702
211302	21	2005	2.13245	10.8545	0.0787149	3.7	248.915	9.33716	0.851	871.8	97.5674	4.50968	86.5644	247.209	7.33593	2.54537	0	0	2.13245	3.09048	0	0	10.8545	15.8249	0		0.0787149	6.77171	0	0	5.48639	18.2448	8	1	1	11.1299	11.9282
211302	21	2006	1.77345	6.8	0.0787149	3.7	248.915	9.33716	0.851	871.8	97.5674	4.50968	86.5644	247.209	7.33593	2.54537	0	0	1.77345	2.24211	0.00133529	0	6.8	8.33333	0.666667		0.0787149	6.77171	0	0	10.1429	16.1333	8	2	2	10.8159	12.0824
211302	21	2007	8.90777	6.84932	0.0787149	3.7	248.915	9.33716	0.851	871.8	97.5674	4.50968	86.5644	247.209	7.33593	2.54537	0	0.168507	8.73926	9.19509	3.67849	0.342466	6.50685	7.61421	5.26316		0.0787149	6.77171	0	0	5.61426	10.6164	13	2	3	13.2613	15.1168
211302	21	2008	9.50493	5.07812	0.0787149	3.7	248.915	9.33716	0.851	871.8	97.5674	4.50968	86.5644	247.209	7.33593	2.54537	0	0.0266562	9.47828	9.82542	1.29167	0.390625	4.6875	5.12821	4.91803		0.0787149	6.77171	0	0	1.89481	4.6875	7	2	2	13.6801	15.4107
211302	21	2009	3.32277	1.37083	0.0787149	3.7	248.915	9.33716	0.851	871.8	97.5674	4.50968	86.5644	247.209	7.33593	2.54537	0	0	3.32277	3.36004	0.733528	0	1.37083	1.29823	4.16667		0.0787149	6.77171	0	0	1.4556	1.75747	17	2	3	12.2484	14.4625
211302	21	2010	10.7414	0.470338	0.0787149	3.7	248.915	9.33716	0.851	871.8	97.5674	4.50968	86.5644	247.209	7.33593	2.54537	0	0	10.7414	11.3104	0.430264	0	0.470338	0.429777	3.94737		0.0509557	6.77171	0	0	0.745393	0.394477	17	2	2	12.8889	15.1094
211302	21	2011	28.4246	3.75	0.0787149	3.7	248.915	9.33716	0.851	871.8	97.5674	4.50968	86.5644	247.209	7.33593	2.54537	0	0	28.4246	36.5204	0.110167	0	3.75	5.55556	1.04167		0.0509557	6.77171	0	0	2.45944	2.91667	4	1	2	14.1895	16.431
211302	21	2012	22.5285	4.07609	0.0787149	3.7	248.915	9.33716	0.851	871.8	97.5674	4.50968	86.5644	247.209	7.33593	2.54537	0	0.0247021	22.5038	28.4362	0.406164	0.543478	3.53261	4.91228	1.20482	0	0.0509557	6.77171	0	0	1.89318	3.53261	10	1	1	13.8244	15.9458
211302	21	2013	40.7648	12.1951	0.0787149	3.7	248.915	9.33716	0.851	871.8	97.5674	4.50968	86.5644	247.209	7.33593	2.54537	0	0.659369	40.1054	57.9128	1.28806	3.65854	8.53659	13.8889	8.92857	0	0.0509557	6.77171	0	0	4.83057	6.09756	9	2	2	13.5198	15.655
211302	21	2014	9.88529	2.81899	0.0787149	3.7	248.915	9.33716	0.851	871.8	97.5674	4.50968	86.5644	247.209	7.33593	2.54537	0	0.42574	9.45955	10.2495	0.555053	1.26113	1.55786	2.61941	8	0	0.0509557	6.77171	0	0	0.874415	1.4095	13	1	2	13.4315	15.3712
211302	21	2015	6.36295	3.55913	0.0787149	3.7	248.915	9.33716	0.851	871.8	97.5674	4.50968	86.5644	247.209	7.33593	2.54537	0	0.303099	6.05985	7.79075	0.0119031	1.60735	1.95178	3.49819	4.7619	0	0.0509557	6.77171	0	0	1.01536	1.49254	11	2	1	13.3651	15.346
211303	21	2000	9.67264	11.396	0.0416599	7.23	286.084	7.37399	0.825058	884.017	105.154	2.13281	94.0829	260.186	6.08958	1.87791	0	2.74714	6.9255	4.93559	16.0718	6.83761	4.5584	9.21986	20.2899		0.0416599	6.78561	0	0	4.42153	3.4188	3	2	3	11.3873	11.0846
211303	21	2001	10.5592	8.16993	0.0416599	7.23	286.084	7.37399	0.825058	884.017	105.154	2.13281	94.0829	260.186	6.08958	1.87791	0	1.85629	8.70288	3.34483	22.0252	3.26797	4.90196	5.22088	21.0526		0.0416599	6.78561	0	0	4.45281	3.59477	2	1	3	11.6428	10.948
211303	21	2002	14.2159	11.6788	0.0416599	7.23	286.084	7.37399	0.825058	884.017	105.154	2.13281	94.0829	260.186	6.08958	1.87791	0	0.143206	14.0727	5.99379	29.8738	1.45985	10.219	8.03571	28		0.0416599	6.78561	0	0	4.87386	5.10949	2	1	2	11.4563	10.7472
211303	21	2003	13.3197	10.7914	0.0416599	7.23	286.084	7.37399	0.825058	884.017	105.154	2.13281	94.0829	260.186	6.08958	1.87791	0	0	13.3197	3.48397	26.0248	0	10.7914	5.66038	27.2727		0.0416599	6.78561	0	0	3.71818	5.7554	2	1	1	12.1054	11.2905
211303	21	2004	6.62771	7.5	0.0416599	7.23	286.084	7.37399	0.825058	884.017	105.154	2.13281	94.0829	260.186	6.08958	1.87791	0	0	6.62771	0	17.6526	0	7.5	0	20		0.0416599	6.78561	0	0	2.07485	6.25	1	1	1	12.5753	11.8387
211303	21	2005	5.65325	18.9189	0.0416599	7.23	286.084	7.37399	0.825058	884.017	105.154	2.13281	94.0829	260.186	6.08958	1.87791	0	0	5.65325	0.0171411	15.093	0	18.9189	2.32558	29.4118		0.0416599	6.78561	0	0	0.991322	8.10811	3	1	1	12.3491	11.8022
211303	21	2006	1.68328	9.47368	0.0416599	7.23	286.084	7.37399	0.825058	884.017	105.154	2.13281	94.0829	260.186	6.08958	1.87791	0	0	1.68328	0.0254406	4.34517	0	9.47368	0.793651	26.5625		0.0416599	6.78561	0	0	0.33067	3.15789	3	2	1	11.6622	11.1601
211303	21	2007	0.865301	2.7027	0.0416599	7.23	286.084	7.37399	0.825058	884.017	105.154	2.13281	94.0829	260.186	6.08958	1.87791	0	0	0.865301	0.00842216	2.97775	0	2.7027	1.81818	5.26316		0.0416599	6.78561	0	0	0.285505	2.7027	2	2	2	13.0704	12.4794
211303	21	2008	0.00788428	1.35135	0.0416599	7.23	286.084	7.37399	0.825058	884.017	105.154	2.13281	94.0829	260.186	6.08958	1.87791	0	0	0.00788428	0.0101352	0	0	1.35135	1.72414	0		0.0416599	6.78561	0	0	0.250834	1.35135	1	1	1	8.62173	4.61512
211303	21	2009	0.0250808	1.21951	0.0416599	7.23	286.084	7.37399	0.825058	884.017	105.154	2.13281	94.0829	260.186	6.08958	1.87791	0	0.0250808	0	0.0287887	0	1.21951	0	1.44928	0		0.0416599	6.78561	0	0	0.552824	2.43902	1	1	1	9.95232	0.693147
211303	21	2010	0.0131372	0.763359	0.0416599	7.23	286.084	7.37399	0.825058	884.017	105.154	2.13281	94.0829	260.186	6.08958	1.87791	0	0	0.0131372	0.0161589	0	0	0.763359	1.02041	0		0.0156323	6.78561	0	0	0.00106142	0.763359	1	1	1	9.58493	8.45553
211303	21	2011	0.178025	2.74725	0.0416599	7.23	286.084	7.37399	0.825058	884.017	105.154	2.13281	94.0829	260.186	6.08958	1.87791	0	0.0142725	0.163752	0.0209071	0.516018	0.549451	2.1978	0.877193	5.88235		0.0156323	6.78561	0	0	1.40384	14.8352	3	2	3	11.1887	0.955511
211303	21	2012	0.0982056	0.704225	0.0416599	7.23	286.084	7.37399	0.825058	884.017	105.154	2.13281	94.0829	260.186	6.08958	1.87791	0	0	0.0982056	0.000110911	0.363746	0	0.704225	0.456621	1.53846	0	0.0156323	6.78561	0	0	1.33937	14.7887	1	2	2	11.7449	10.8284
211303	21	2013	0.363459	1.1396	0.0416599	7.23	286.084	7.37399	0.825058	884.017	105.154	2.13281	94.0829	260.186	6.08958	1.87791	0	0	0.363459	0.14713	0.873546	0	1.1396	1.14068	1.13636	0	0.0156323	6.78561	0	0	1.26886	9.97151	2	2	1	12.4637	11.5306
211303	21	2014	0.730724	0.524934	0.0416599	7.23	286.084	7.37399	0.825058	884.017	105.154	2.13281	94.0829	260.186	6.08958	1.87791	0	0	0.730724	0.961673	0	0	0.524934	0.634921	0	0	0.0156323	6.78561	0	0	1.39057	9.44882	2	1	1	13.8117	12.8767
211303	21	2015	0.699051	0.865801	0.0416599	7.23	286.084	7.37399	0.825058	884.017	105.154	2.13281	94.0829	260.186	6.08958	1.87791	0	0.0241996	0.674852	0.828552	0.104505	0.21645	0.649351	0.742574	1.72414	0	0.0156323	6.78561	0	0	2.0565	11.9048	3	2	1	13.0842	12.3132
211321	21	2000	0	0	0.0129924	9.6	365.446	11.6518	0.828828	900.566	72.8239	30.5655	59.2295	269.594	4.93022	-0.110972	0	0	0	0	0	0	0	0	0		0.0129924	6.80413	0	0	0	0	0	0	0	0	0
211321	21	2001	0	0	0.0129924	9.6	365.446	11.6518	0.828828	900.566	72.8239	30.5655	59.2295	269.594	4.93022	-0.110972	0	0	0	0	0	0	0	0	0		0.0129924	6.80413	0	0	100	100	0	0	0	0	0
211321	21	2002	2.40936	20	0.0129924	9.6	365.446	11.6518	0.828828	900.566	72.8239	30.5655	59.2295	269.594	4.93022	-0.110972	0	0	2.40936	2.40936	0	0	20	20	0		0.0129924	6.80413	0	0	47.4529	30	2	1	1	8.75479	8.30053
211321	21	2003	0	0	0.0129924	9.6	365.446	11.6518	0.828828	900.566	72.8239	30.5655	59.2295	269.594	4.93022	-0.110972	0	0	0	0	0	0	0	0	0		0.0129924	6.80413	0	0	0	0	0	0	0	0	0
211321	21	2004	0	0	0.0129924	9.6	365.446	11.6518	0.828828	900.566	72.8239	30.5655	59.2295	269.594	4.93022	-0.110972	0	0	0	0	0	0	0	0	0		0.0129924	6.80413	0	0	0	0	0	0	0	0	0
211321	21	2005	0	0	0.0129924	9.6	365.446	11.6518	0.828828	900.566	72.8239	30.5655	59.2295	269.594	4.93022	-0.110972	0	0	0	0	0	0	0	0	0		0.0129924	6.80413	0	0	0	0	0	0	0	0	0
211321	21	2006	0	0	0.0129924	9.6	365.446	11.6518	0.828828	900.566	72.8239	30.5655	59.2295	269.594	4.93022	-0.110972	0	0	0	0	0	0	0	0	0		0.0129924	6.80413	0	0	0	0	0	0	0	0	0
211321	21	2007	20.9996	3.38983	0.0129924	9.6	365.446	11.6518	0.828828	900.566	72.8239	30.5655	59.2295	269.594	4.93022	-0.110972	0	0	20.9996	21.1609	0	0	3.38983	3.44828	0		0.0129924	6.80413	0	0	23.5434	3.38983	1	1	1	14.0394	11.9901
211321	21	2008	28.2773	7.27273	0.0129924	9.6	365.446	11.6518	0.828828	900.566	72.8239	30.5655	59.2295	269.594	4.93022	-0.110972	0	0	28.2773	34.052	0	0	7.27273	7.54717	0		0.0129924	6.80413	0	0	12.0273	1.81818	3	1	2	15.0451	11.8992
211321	21	2009	1.48379	6.45161	0.0129924	9.6	365.446	11.6518	0.828828	900.566	72.8239	30.5655	59.2295	269.594	4.93022	-0.110972	0	0	1.48379	3.10666	1.36368	0	6.45161	7.5	4.54545		0.0129924	6.80413	0	0	1.00648	3.22581	3	1	2	12.5204	10.3009
211321	21	2010	0.928793	1.96078	0.0129924	9.6	365.446	11.6518	0.828828	900.566	72.8239	30.5655	59.2295	269.594	4.93022	-0.110972	0	0	0.928793	6.71398	0	0	1.96078	2.22222	0		0.0147913	6.80413	0	0	0.164083	1.96078	1	1	1	13.3186	11.3145
211321	21	2011	0.480436	3.7037	0.0129924	9.6	365.446	11.6518	0.828828	900.566	72.8239	30.5655	59.2295	269.594	4.93022	-0.110972	0	0	0.480436	4.94341	0	0	3.7037	4.08163	0		0.0147913	6.80413	0	0	0	0	1	1	2	12.143	9.77001
211321	21	2012	0.00157657	0.847458	0.0129924	9.6	365.446	11.6518	0.828828	900.566	72.8239	30.5655	59.2295	269.594	4.93022	-0.110972	0	0	0.00157657	0.0075959	0	0	0.847458	0.869565	0	0	0.0147913	6.80413	0	0	2.05104	1.69492	1	1	1	7.24137	4.70953
211321	21	2013	1.16316	1.85185	0.0129924	9.6	365.446	11.6518	0.828828	900.566	72.8239	30.5655	59.2295	269.594	4.93022	-0.110972	0	0	1.16316	4.44319	0	0	1.85185	1.91388	0	0	0.0147913	6.80413	0	0	0.705471	0.925926	2	1	1	12.2911	10.7055
211321	21	2014	2.66564	4.34783	0.0129924	9.6	365.446	11.6518	0.828828	900.566	72.8239	30.5655	59.2295	269.594	4.93022	-0.110972	0	0	2.66564	10.2704	0	0	4.34783	5.17241	0	0	0.0147913	6.80413	0	0	3.69671	2.89855	2	1	1	13.0754	10.692
211321	21	2015	2.0028	2.42272	0.0129924	9.6	365.446	11.6518	0.828828	900.566	72.8239	30.5655	59.2295	269.594	4.93022	-0.110972	0	0	2.0028	2.43924	0.071725	0	2.42272	2.35294	14.2857	0	0.0147913	6.80413	0	0	3.87924	2.33918	14	1	1	11.1647	9.21013
211322	21	2000	0.859551	2.38095	0.0103054	12.44	647.791	9.14408	0.688521	936.72	161.345	30.6132	148.405	320.589	4.71392	0.227517	0	0	0.859551	0.865055	0	0	2.38095	2.7027	0		0.0103054	6.84345	0	0	88.287	71.4286	1	1	1	8.88475	10.5841
211322	21	2001	31.4134	6.55738	0.0103054	12.44	647.791	9.14408	0.688521	936.72	161.345	30.6132	148.405	320.589	4.71392	0.227517	0	0	31.4134	34.5911	0	0	6.55738	11.4286	0		0.0103054	6.84345	0	0	53.4032	42.623	3	1	1	11.1894	14.821
211322	21	2002	42.1011	10.1266	0.0103054	12.44	647.791	9.14408	0.688521	936.72	161.345	30.6132	148.405	320.589	4.71392	0.227517	0	0	42.1011	44.8812	1.71223	0	10.1266	13.4615	3.7037		0.0103054	6.84345	0	0	28.5452	26.5823	2	2	1	11.2825	14.5741
211322	21	2003	41.7021	13.6364	0.0103054	12.44	647.791	9.14408	0.688521	936.72	161.345	30.6132	148.405	320.589	4.71392	0.227517	0	0	41.7021	42.1796	0	0	13.6364	14.2857	0		0.0103054	6.84345	0	0	24.9971	6.81818	1	1	1	11.2946	14.348
211322	21	2004	43.5148	19.403	0.0103054	12.44	647.791	9.14408	0.688521	936.72	161.345	30.6132	148.405	320.589	4.71392	0.227517	0	0	43.5148	52.1945	3.49408	0	19.403	20.1754	15		0.0103054	6.84345	0	0	6.6359	2.98507	2	1	1	11.0687	14.3215
211322	21	2005	62.2213	27.1084	0.0103054	12.44	647.791	9.14408	0.688521	936.72	161.345	30.6132	148.405	320.589	4.71392	0.227517	0	0	62.2213	64.7391	22.5767	0	27.1084	25	36.6667		0.0103054	6.84345	0	0	3.91378	1.80723	4	2	1	11.2499	14.2587
211322	21	2006	39.9113	23.0769	0.0103054	12.44	647.791	9.14408	0.688521	936.72	161.345	30.6132	148.405	320.589	4.71392	0.227517	0	0	39.9113	40.2902	33.2306	0	23.0769	21.7391	50		0.0103054	6.84345	0	0	8.05653	7.69231	2	1	1	10.7111	13.508
211322	21	2007	51.6295	21.0526	0.0103054	12.44	647.791	9.14408	0.688521	936.72	161.345	30.6132	148.405	320.589	4.71392	0.227517	0	0	51.6295	51.6295	0	0	21.0526	21.0526	0		0.0103054	6.84345	0	0	10.1407	15.7895	3	1	3	13.3527	16.1659
211322	21	2008	23.9286	7.5	0.0103054	12.44	647.791	9.14408	0.688521	936.72	161.345	30.6132	148.405	320.589	4.71392	0.227517	0	0	23.9286	43.162	0	0	7.5	15	0		0.0103054	6.84345	0	0	7.27976	7.5	1	1	2	13.7462	16.4096
211322	21	2009	33.5412	14.8148	0.0103054	12.44	647.791	9.14408	0.688521	936.72	161.345	30.6132	148.405	320.589	4.71392	0.227517	0	0	33.5412	33.5529	0	0	14.8148	16	0		0.0103054	6.84345	0	0	29.8102	29.6296	2	1	1	13.1548	15.6796
211322	21	2010	24.142	18.75	0.0103054	12.44	647.791	9.14408	0.688521	936.72	161.345	30.6132	148.405	320.589	4.71392	0.227517	0	0	24.142	24.142	0	0	18.75	18.75	0		0.006529	6.84345	0	0	37.6028	25	3	1	2	12.8144	15.3183
211322	21	2011	9.1849	12.5	0.0103054	12.44	647.791	9.14408	0.688521	936.72	161.345	30.6132	148.405	320.589	4.71392	0.227517	0	0	9.1849	9.1849	0	0	12.5	12.5	0		0.006529	6.84345	0	0	55.4659	28.125	2	1	2	12.5146	14.9277
211322	21	2012	12.7403	15.7895	0.0103054	12.44	647.791	9.14408	0.688521	936.72	161.345	30.6132	148.405	320.589	4.71392	0.227517	0	0	12.7403	12.7403	0	0	15.7895	15.7895	0	0	0.006529	6.84345	0	0	52.8396	18.4211	4	2	1	12.3059	14.6205
211322	21	2013	18.4339	10.2564	0.0103054	12.44	647.791	9.14408	0.688521	936.72	161.345	30.6132	148.405	320.589	4.71392	0.227517	0	0	18.4339	18.4344	0	0	10.2564	10.5263	0	0	0.006529	6.84345	0	0	56.7168	20.5128	3	1	1	13.0257	15.235
211322	21	2014	20.0277	8.82353	0.0103054	12.44	647.791	9.14408	0.688521	936.72	161.345	30.6132	148.405	320.589	4.71392	0.227517	0	0	20.0277	20.0277	0	0	8.82353	8.82353	0	0	0.006529	6.84345	0	0	56.4827	14.7059	2	1	1	13.5172	15.7236
211322	21	2015	11.9577	17.2414	0.0103054	12.44	647.791	9.14408	0.688521	936.72	161.345	30.6132	148.405	320.589	4.71392	0.227517	0	0	11.9577	11.9577	0	0	17.2414	17.2414	0	0	0.006529	6.84345	0	0	58.6122	13.7931	2	1	1	12.5392	14.8039
211324	21	2000	0	0	0.0133344	9.6	448.502	10.7162	0.811863	945.316	103.853	27.5302	85.6741	286.212	5.18258	0.179195	0	0	0	0	0	0	0	0	0		0.0133344	6.85258	0	0	0	0	0	0	0	0	0
211324	21	2001	8.94053	40	0.0133344	9.6	448.502	10.7162	0.811863	945.316	103.853	27.5302	85.6741	286.212	5.18258	0.179195	0	0	8.94053	8.94053	0	0	40	40	0		0.0133344	6.85258	0	0	0	0	3	1	1	10.9436	9.03014
211324	21	2002	0	0	0.0133344	9.6	448.502	10.7162	0.811863	945.316	103.853	27.5302	85.6741	286.212	5.18258	0.179195	0	0	0	0	0	0	0	0	0		0.0133344	6.85258	0	0	0	0	0	0	0	0	0
211324	21	2003	0	0	0.0133344	9.6	448.502	10.7162	0.811863	945.316	103.853	27.5302	85.6741	286.212	5.18258	0.179195	0	0	0	0	0	0	0	0	0		0.0133344	6.85258	0	0	0	0	0	0	0	0	0
211324	21	2004	0.714829	3.71622	0.0133344	9.6	448.502	10.7162	0.811863	945.316	103.853	27.5302	85.6741	286.212	5.18258	0.179195	0	0	0.714829	0.536977	11.9542	0	3.71622	2.71318	10.5263		0.0133344	6.85258	0	0	0.000501932	0.337838	2	2	1	9.29435	9.6483
211324	21	2005	0.556046	2.83019	0.0133344	9.6	448.502	10.7162	0.811863	945.316	103.853	27.5302	85.6741	286.212	5.18258	0.179195	0	0	0.556046	0.56072	0.0223484	0	2.83019	2.75862	3.57143		0.0133344	6.85258	0	0	0	0	1	1	1	9.71479	10.0567
211324	21	2006	0	0	0.0133344	9.6	448.502	10.7162	0.811863	945.316	103.853	27.5302	85.6741	286.212	5.18258	0.179195	0	0	0	0	0	0	0	0	0		0.0133344	6.85258	0	0	0	0	0	0	0	0	0
211324	21	2007	0.21425	3.84615	0.0133344	9.6	448.502	10.7162	0.811863	945.316	103.853	27.5302	85.6741	286.212	5.18258	0.179195	0	0	0.21425	0.214685	0	0	3.84615	4.49438	0		0.0133344	6.85258	0	0	0	0	2	1	3	9.94248	9.97376
211324	21	2008	1.82595	6.77966	0.0133344	9.6	448.502	10.7162	0.811863	945.316	103.853	27.5302	85.6741	286.212	5.18258	0.179195	0	0	1.82595	1.82603	0	0	6.77966	7.54717	0		0.0133344	6.85258	0	0	0.001939	1.69492	2	1	2	12.2253	12.0852
211324	21	2009	2.83316	4.54545	0.0133344	9.6	448.502	10.7162	0.811863	945.316	103.853	27.5302	85.6741	286.212	5.18258	0.179195	0	0	2.83316	2.83428	0	0	4.54545	5.88235	0		0.0133344	6.85258	0	0	0	0	1	1	2	12.3653	12.4715
211324	21	2010	2.024	4.6875	0.0133344	9.6	448.502	10.7162	0.811863	945.316	103.853	27.5302	85.6741	286.212	5.18258	0.179195	0	0	2.024	2.02476	0	0	4.6875	5.55556	0		0.0210866	6.85258	0	0	0.000845645	1.5625	1	1	2	12.7292	12.8208
211324	21	2011	2.15551	7.54717	0.0133344	9.6	448.502	10.7162	0.811863	945.316	103.853	27.5302	85.6741	286.212	5.18258	0.179195	0	0	2.15551	2.1565	0	0	7.54717	8.51064	0		0.0210866	6.85258	0	0	0	0	2	1	3	12.7838	12.7157
211324	21	2012	1.16628	7.01754	0.0133344	9.6	448.502	10.7162	0.811863	945.316	103.853	27.5302	85.6741	286.212	5.18258	0.179195	0	0	1.16628	1.0876	63.8968	0	7.01754	5.76923	20	0	0.0210866	6.85258	0	0	0	0	3	2	1	12.2142	12.3519
211324	21	2013	1.91568	7.01754	0.0133344	9.6	448.502	10.7162	0.811863	945.316	103.853	27.5302	85.6741	286.212	5.18258	0.179195	0	0	1.91568	1.42674	99.7256	0	7.01754	5.55556	33.3333	0	0.0210866	6.85258	0	0	0	0	3	2	1	12.7859	12.6606
211324	21	2014	1.60815	7.40741	0.0133344	9.6	448.502	10.7162	0.811863	945.316	103.853	27.5302	85.6741	286.212	5.18258	0.179195	0	0	1.60815	1.42994	98.824	0	7.40741	5.88235	33.3333	0	0.0210866	6.85258	0	0	0.000205741	1.85185	3	1	1	12.7872	12.9297
211324	21	2015	1.18543	9.83607	0.0133344	9.6	448.502	10.7162	0.811863	945.316	103.853	27.5302	85.6741	286.212	5.18258	0.179195	0	0	1.18543	0.984986	99.4687	0	9.83607	8.47458	50	0	0.0210866	6.85258	0	0	0.101741	4.91803	4	2	1	11.916	11.8272
211381	21	2000	94.4714	89.1304	0.0203891	10.46	300.455	8.31408	0.797406	841.423	112.966	2.5277	99.622	223.887	4.84138	0.144327	0	0	94.4714	90.4406	100	0	89.1304	85.2941	100		0.0203891	6.73628	0	0	3.506	4.34783	3	3	1	11.0346	11.728
211381	21	2001	78.9187	77.2727	0.0203891	10.46	300.455	8.31408	0.797406	841.423	112.966	2.5277	99.622	223.887	4.84138	0.144327	0	0	78.9187	80.6468	73.2359	0	77.2727	77.7778	75		0.0203891	6.73628	0	0	11.907	11.3636	6	2	1	10.8364	11.7279
211381	21	2002	70.7135	62.2222	0.0203891	10.46	300.455	8.31408	0.797406	841.423	112.966	2.5277	99.622	223.887	4.84138	0.144327	0	0	70.7135	71.8764	61.7479	0	62.2222	62.7907	50		0.0203891	6.73628	0	0	7.78724	11.1111	4	2	1	10.7201	11.3844
211381	21	2003	59.6736	70.5882	0.0203891	10.46	300.455	8.31408	0.797406	841.423	112.966	2.5277	99.622	223.887	4.84138	0.144327	0	0	59.6736	59.3003	100	0	70.5882	66.6667	100		0.0203891	6.73628	0	0	38.0868	23.5294	4	2	1	9.71464	9.35913
211381	21	2004	12.5037	43.3333	0.0203891	10.46	300.455	8.31408	0.797406	841.423	112.966	2.5277	99.622	223.887	4.84138	0.144327	0	0	12.5037	15.0756	0.304757	0	43.3333	42.8571	50		0.0203891	6.73628	0	0	61.8072	20	5	2	1	10.2782	9.88163
211381	21	2005	2.16135	12.1212	0.0203891	10.46	300.455	8.31408	0.797406	841.423	112.966	2.5277	99.622	223.887	4.84138	0.144327	0	0	2.16135	2.16161	0	0	12.1212	16	0		0.0203891	6.73628	0	0	39.3906	33.3333	1	1	1	8.77597	7.82144
211381	21	2006	6.94256	21.8182	0.0203891	10.46	300.455	8.31408	0.797406	841.423	112.966	2.5277	99.622	223.887	4.84138	0.144327	0	0	6.94256	6.17408	100	0	21.8182	15.6863	100		0.0203891	6.73628	0	0	44.9917	21.8182	5	2	1	10.092	12.6159
211381	21	2007	17.2185	15	0.0203891	10.46	300.455	8.31408	0.797406	841.423	112.966	2.5277	99.622	223.887	4.84138	0.144327	0	0	17.2185	11.4088	99.4346	0	15	14.2857	16.6667		0.0203891	6.73628	0	0	26.547	37.5	5	2	2	11.5896	12.0765
211381	21	2008	1.8478	7.14286	0.0203891	10.46	300.455	8.31408	0.797406	841.423	112.966	2.5277	99.622	223.887	4.84138	0.144327	0	0	1.8478	1.69286	96.874	0	7.14286	2.5641	66.6667		0.0203891	6.73628	0	0	67.5955	33.3333	3	1	1	10.5033	13.3087
211381	21	2009	1.44116	5.71429	0.0203891	10.46	300.455	8.31408	0.797406	841.423	112.966	2.5277	99.622	223.887	4.84138	0.144327	0	0	1.44116	1.30192	21.4561	0	5.71429	3.0303	50		0.0203891	6.73628	0	0	38.5005	11.4286	2	1	2	10.2838	13.1488
211381	21	2010	0.533688	0.552079	0.0203891	10.46	300.455	8.31408	0.797406	841.423	112.966	2.5277	99.622	223.887	4.84138	0.144327	0	0	0.533688	0.539808	0	0	0.552079	0.552486	0		0.0157206	6.73628	0	0	2.93886	0.0736106	11	1	2	9.20978	8.49624
211381	21	2011	0	0	0.0203891	10.46	300.455	8.31408	0.797406	841.423	112.966	2.5277	99.622	223.887	4.84138	0.144327	0	0	0	0	0	0	0	0	0		0.0157206	6.73628	0	0	4.45294	7.69231	0	0	0	0	0
211381	21	2012	0	0	0.0203891	10.46	300.455	8.31408	0.797406	841.423	112.966	2.5277	99.622	223.887	4.84138	0.144327	0	0	0	0	0	0	0	0	0	0	0.0157206	6.73628	0	0	17.1303	25	0	0	0	0	0
211381	21	2013	2.37911	1.58479	0.0203891	10.46	300.455	8.31408	0.797406	841.423	112.966	2.5277	99.622	223.887	4.84138	0.144327	0	0	2.37911	0.991915	99.6216	0	1.58479	0.481541	87.5	0	0.0157206	6.73628	0	0	2.26425	1.58479	8	2	1	11.5933	12.434
211381	21	2014	8.7584	5.40541	0.0203891	10.46	300.455	8.31408	0.797406	841.423	112.966	2.5277	99.622	223.887	4.84138	0.144327	0	0	8.7584	4.59256	100	0	5.40541	2.77778	100	0	0.0157206	6.73628	0	0	9.97027	14.8649	4	1	1	12.6848	13.8146
211381	21	2015	6.80009	5.35714	0.0203891	10.46	300.455	8.31408	0.797406	841.423	112.966	2.5277	99.622	223.887	4.84138	0.144327	0	0	6.80009	6.8102	0	0	5.35714	5.45455	0	0	0.0157206	6.73628	0	0	8.40729	14.2857	3	1	1	12.8706	14.838
211382	21	2000	18.2641	90	0.122234	8.59	549.108	14.8028	0.768852	990.909	118.295	13.0244	103.86	296.684	5.24211	0.368091	0	5.412	12.8521	18.2641	0	30	60	90	0		0.122234	6.89963	0	0	0	0	2	1	2	9.91506	11.0815
211382	21	2001	2.8172	3.0303	0.122234	8.59	549.108	14.8028	0.768852	990.909	118.295	13.0244	103.86	296.684	5.24211	0.368091	0	0	2.8172	3.45128	0	0	3.0303	7.69231	0		0.122234	6.89963	0	0	95.0762	93.9394	1	1	1	10.5386	9.08851
211382	21	2002	3.77257	6.45161	0.122234	8.59	549.108	14.8028	0.768852	990.909	118.295	13.0244	103.86	296.684	5.24211	0.368091	0	0	3.77257	0.698587	6.99353	0	6.45161	4.54545	7.5		0.122234	6.89963	0	0	56.8843	85.4839	3	1	2	10.0645	7.04381
211382	21	2003	5.56057	10.3093	0.122234	8.59	549.108	14.8028	0.768852	990.909	118.295	13.0244	103.86	296.684	5.24211	0.368091	0	0	5.56057	2.89397	28.7928	0	10.3093	3.38983	21.0526		0.122234	6.89963	0	0	68.6101	46.3918	2	1	2	9.69833	9.63657
211382	21	2004	18.4758	8.13953	0.122234	8.59	549.108	14.8028	0.768852	990.909	118.295	13.0244	103.86	296.684	5.24211	0.368091	0	0	18.4758	7.13671	57.544	0	8.13953	3.77358	15.1515		0.122234	6.89963	0	0	41.9344	41.8605	2	2	3	10.9065	10.3729
211382	21	2005	13.5386	6.75676	0.122234	8.59	549.108	14.8028	0.768852	990.909	118.295	13.0244	103.86	296.684	5.24211	0.368091	0	0	13.5386	16.8338	0.0604025	0	6.75676	6.81818	6.66667		0.122234	6.89963	0	0	19.9705	59.4595	3	1	2	11.9374	12.6513
211382	21	2006	6.00071	5.74713	0.122234	8.59	549.108	14.8028	0.768852	990.909	118.295	13.0244	103.86	296.684	5.24211	0.368091	0	0	6.00071	6.05491	0.0277503	0	5.74713	5.55556	6.66667		0.122234	6.89963	0	0	1.50462	27.5862	2	1	2	13.0836	13.9585
211382	21	2007	9.5912	20	0.122234	8.59	549.108	14.8028	0.768852	990.909	118.295	13.0244	103.86	296.684	5.24211	0.368091	0	0	9.5912	9.6471	0	0	20	21.2121	0		0.122234	6.89963	0	0	0	0	5	1	2	13.4509	14.2533
211382	21	2008	1.92327	2.5641	0.122234	8.59	549.108	14.8028	0.768852	990.909	118.295	13.0244	103.86	296.684	5.24211	0.368091	0	0	1.92327	1.97949	0	0	2.5641	2.85714	0		0.122234	6.89963	0	0	0	0	1	1	1	14.2048	14.5195
211382	21	2009	3.92124	6.55738	0.122234	8.59	549.108	14.8028	0.768852	990.909	118.295	13.0244	103.86	296.684	5.24211	0.368091	0	0	3.92124	3.92124	0	0	6.55738	6.55738	0		0.122234	6.89963	0	0	0	0	4	1	1	11.9512	12.5858
211382	21	2010	8.0658	2.7027	0.122234	8.59	549.108	14.8028	0.768852	990.909	118.295	13.0244	103.86	296.684	5.24211	0.368091	0	0	8.0658	8.07315	0	0	2.7027	2.73973	0		0.060982	6.89963	0	0	0	0	2	1	2	14.115	14.6275
211382	21	2011	3.87888	5.26316	0.122234	8.59	549.108	14.8028	0.768852	990.909	118.295	13.0244	103.86	296.684	5.24211	0.368091	0	0	3.87888	13.6985	0.0106896	0	5.26316	4.10959	33.3333		0.060982	6.89963	0	0	0	0	3	1	1	13.841	14.1653
211382	21	2012	4.66943	3.84615	0.122234	8.59	549.108	14.8028	0.768852	990.909	118.295	13.0244	103.86	296.684	5.24211	0.368091	0	0	4.66943	11.0035	0.00330497	0	3.84615	2.7027	25	0	0.060982	6.89963	0	0	0	0	3	1	2	14.4929	14.9934
211382	21	2013	3.074	3.45081	0.122234	8.59	549.108	14.8028	0.768852	990.909	118.295	13.0244	103.86	296.684	5.24211	0.368091	0	0	3.074	3.21797	0	0	3.45081	3.46352	0	0	0.060982	6.89963	0	0	0.240714	2.64317	21	1	2	11.398	10.1656
211382	21	2014	0.0758064	4.34783	0.122234	8.59	549.108	14.8028	0.768852	990.909	118.295	13.0244	103.86	296.684	5.24211	0.368091	0	0	0.0758064	0.106714	0	0	4.34783	4.87805	0	0	0.060982	6.89963	0	0	0	0	3	1	1	10.7186	11.311
211382	21	2015	12.0459	19.9108	0.122234	8.59	549.108	14.8028	0.768852	990.909	118.295	13.0244	103.86	296.684	5.24211	0.368091	0	0.45183	11.594	18.5215	0	2.37741	17.5334	20.09	0	0	0.060982	6.89963	0	0	0.935043	0.742942	37	1	1	12.135	12.1408
211402	21	2000	6.22877	7.09812	0.0587239	5.34	158.213	9.30237	0.865021	887.111	28.7512	9.86236	12.7954	227.015	5.88688	1.72552	0	0.507193	5.72157	4.53836	7.98224	4.38413	2.71399	8.44687	2.67857		0.0587239	6.7891	0	0	30.1787	12.9436	5	1	3	11.8863	12.3243
211402	21	2001	8.91698	7.86838	0.0587239	5.34	158.213	9.30237	0.865021	887.111	28.7512	9.86236	12.7954	227.015	5.88688	1.72552	0	0.0490069	8.86798	5.35073	13.0192	0.572246	7.29614	8.28283	6.86275		0.0587239	6.7891	0	0	21.0161	10.3004	10	3	4	12.1329	13.1222
211402	21	2002	21.3564	8.99225	0.0587239	5.34	158.213	9.30237	0.865021	887.111	28.7512	9.86236	12.7954	227.015	5.88688	1.72552	0	0.0116617	21.3448	9.68079	34.6846	0.155039	8.83721	8.26271	10.9827		0.0587239	6.7891	0	0	16.1189	9.6124	7	2	3	12.8656	13.493
211402	21	2003	22.77	10.9698	0.0587239	5.34	158.213	9.30237	0.865021	887.111	28.7512	9.86236	12.7954	227.015	5.88688	1.72552	0	0	22.77	15.7444	32.6954	0	10.9698	10.5603	12.1212		0.0587239	6.7891	0	0	20.5649	12.4006	8	2	2	12.8324	13.0883
211402	21	2004	13.1609	9.67742	0.0587239	5.34	158.213	9.30237	0.865021	887.111	28.7512	9.86236	12.7954	227.015	5.88688	1.72552	0	0.00243425	13.1585	11.4244	23.8277	0.0977517	9.57967	10.8949	5.95238		0.0587239	6.7891	0	0	7.11889	7.62463	8	2	3	13.3055	13.8039
211402	21	2005	17.5177	9.66123	0.0587239	5.34	158.213	9.30237	0.865021	887.111	28.7512	9.86236	12.7954	227.015	5.88688	1.72552	0	0	17.5177	19.8781	11.1092	0	9.66123	11.2211	4.71204		0.0587239	6.7891	0	0	8.23852	9.53576	7	3	2	13.971	12.7202
211402	21	2006	21.74	9.89933	0.0587239	5.34	158.213	9.30237	0.865021	887.111	28.7512	9.86236	12.7954	227.015	5.88688	1.72552	0	0	21.74	22.0171	21.0573	0	9.89933	10.9015	5.88235		0.0587239	6.7891	0	0	13.0885	10.5705	6	3	2	13.6064	12.7761
211402	21	2007	27.1394	12.1212	0.0587239	5.34	158.213	9.30237	0.865021	887.111	28.7512	9.86236	12.7954	227.015	5.88688	1.72552	0	0.208666	26.9307	29.3511	22.5237	1.0101	11.1111	10.7595	17.5		0.0587239	6.7891	0	0	5.85658	8.08081	8	2	3	15.1163	14.2466
211402	21	2008	8.11157	5.66038	0.0587239	5.34	158.213	9.30237	0.865021	887.111	28.7512	9.86236	12.7954	227.015	5.88688	1.72552	0	0.27973	7.83184	3.78168	28.9165	0.628931	5.03145	4.2735	9.52381		0.0587239	6.7891	0	0	21.5004	10.0629	7	2	2	14.0953	14.1381
211402	21	2009	23.7796	10.4839	0.0587239	5.34	158.213	9.30237	0.865021	887.111	28.7512	9.86236	12.7954	227.015	5.88688	1.72552	0	0.164391	23.6153	5.1358	32.0691	0.806452	9.67742	8.69565	15.625		0.0587239	6.7891	0	0	32.5682	11.2903	5	1	3	14.0337	14.4914
211402	21	2010	3.29122	3.78788	0.0587239	5.34	158.213	9.30237	0.865021	887.111	28.7512	9.86236	12.7954	227.015	5.88688	1.72552	0	0.868107	2.42311	2.60527	3.95247	0.757576	3.0303	5.06329	1.88679		0.0421358	6.7891	0	0	4.03154	20.4545	4	2	1	15.1596	15.7907
211402	21	2011	3.51245	16.7539	0.0587239	5.34	158.213	9.30237	0.865021	887.111	28.7512	9.86236	12.7954	227.015	5.88688	1.72552	0	0	3.51245	2.47309	7.8387	0	16.7539	10.3448	26.6667		0.0421358	6.7891	0	0	21.7297	13.6126	14	2	3	11.9841	12.6939
211402	21	2012	19.4894	8.82353	0.0587239	5.34	158.213	9.30237	0.865021	887.111	28.7512	9.86236	12.7954	227.015	5.88688	1.72552	0	0	19.4894	17.6787	23.7234	0	8.82353	4.06977	21.2121	0	0.0421358	6.7891	0	0	30.1062	11.7647	15	2	1	13.8423	14.896
211402	21	2013	2.85397	0.356379	0.0587239	5.34	158.213	9.30237	0.865021	887.111	28.7512	9.86236	12.7954	227.015	5.88688	1.72552	0	0	2.85397	0.299426	12.2399	0	0.356379	0.155521	28.8136	0	0.0421358	6.7891	0	0	17.7076	1.378	16	2	1	12.1343	11.7903
211402	21	2014	0.22362	3.14961	0.0587239	5.34	158.213	9.30237	0.865021	887.111	28.7512	9.86236	12.7954	227.015	5.88688	1.72552	0	0	0.22362	0.478194	6.5197e-05	0	3.14961	2.85714	4.54545	0	0.0421358	6.7891	0	0	2.55334	7.87402	5	1	2	12.3115	13.5699
211402	21	2015	0.419299	4.37158	0.0587239	5.34	158.213	9.30237	0.865021	887.111	28.7512	9.86236	12.7954	227.015	5.88688	1.72552	0	0	0.419299	0.671946	0.00071015	0	4.37158	4.40252	4.16667	0	0.0421358	6.7891	0	0	1.6926	7.65027	5	1	1	12.8069	13.775
211403	21	2000	6.34115	12.8358	0.133394	3.1	19.5364	5.20431	0.837114	867.195	3.1034	5.86195	12.8193	208.097	7.12987	3.27278	0	0	6.34115	9.87736	1.21418	0	12.8358	22.7273	9.31174		0.133394	6.76642	0	0	14.7186	22.9851	9	3	2	12.5873	12.4697
211403	21	2001	5.8625	10.2041	0.133394	3.1	19.5364	5.20431	0.837114	867.195	3.1034	5.86195	12.8193	208.097	7.12987	3.27278	0	0	5.8625	10.8915	0.0981625	0	10.2041	22.9358	5.30035		0.133394	6.76642	0	0	7.30874	24.2347	9	3	2	13.0563	13.1078
211403	21	2002	7.83422	5.64516	0.133394	3.1	19.5364	5.20431	0.837114	867.195	3.1034	5.86195	12.8193	208.097	7.12987	3.27278	0	0	7.83422	18.0237	0.58339	0	5.64516	20.1923	1.78571		0.133394	6.76642	0	0	3.97207	16.3306	7	2	1	13.0925	13.2356
211403	21	2003	10.5426	6.81818	0.133394	3.1	19.5364	5.20431	0.837114	867.195	3.1034	5.86195	12.8193	208.097	7.12987	3.27278	0	0.00908323	10.5335	19.2268	1.03638	0.142045	6.67614	13.0802	3.64026		0.133394	6.76642	0	0	6.1925	20.7386	8	2	3	13.2119	13.0573
211403	21	2004	3.7036	9.81067	0.133394	3.1	19.5364	5.20431	0.837114	867.195	3.1034	5.86195	12.8193	208.097	7.12987	3.27278	0	0	3.7036	8.31322	0.897562	0	9.81067	16.0714	5.88235		0.133394	6.76642	0	0	6.42824	17.7281	13	3	3	11.6968	11.6439
211403	21	2005	2.1381	7.96569	0.133394	3.1	19.5364	5.20431	0.837114	867.195	3.1034	5.86195	12.8193	208.097	7.12987	3.27278	0	0	2.1381	2.32891	1.60481	0	7.96569	10.4938	6.30081		0.133394	6.76642	0	0	2.92801	12.7451	13	2	2	11.3585	11.0468
211403	21	2006	4.24058	19.6192	0.133394	3.1	19.5364	5.20431	0.837114	867.195	3.1034	5.86195	12.8193	208.097	7.12987	3.27278	0	0	4.24058	5.34834	1.49428	0	19.6192	14.2098	23.1986		0.133394	6.76642	0	0	6.1846	10.6822	28	5	2	11.1964	8.77423
211403	21	2007	2.07028	8.35476	0.133394	3.1	19.5364	5.20431	0.837114	867.195	3.1034	5.86195	12.8193	208.097	7.12987	3.27278	0	0.00239028	2.06789	2.20182	1.86148	0.385604	7.96915	6.18893	9.76645		0.133394	6.76642	0	0	2.64145	12.4679	25	2	3	12.3612	11.2969
211403	21	2008	0.777335	7.46706	0.133394	3.1	19.5364	5.20431	0.837114	867.195	3.1034	5.86195	12.8193	208.097	7.12987	3.27278	0	0	0.777335	0.318192	1.50477	0	7.46706	4.93827	9.7493		0.133394	6.76642	0	0	3.75937	9.95608	17	2	4	11.5051	10.5229
211403	21	2009	0.694705	5.74913	0.133394	3.1	19.5364	5.20431	0.837114	867.195	3.1034	5.86195	12.8193	208.097	7.12987	3.27278	0	0.000275502	0.694429	0.244511	1.19495	0.087108	5.66202	1.19205	14.5038		0.133394	6.76642	0	0	1.88157	5.83624	20	2	4	11.1831	10.1323
211403	21	2010	0.577548	4.35146	0.133394	3.1	19.5364	5.20431	0.837114	867.195	3.1034	5.86195	12.8193	208.097	7.12987	3.27278	0	0	0.577548	0.0575616	0.982337	0	4.35146	0.383632	11.8644		0.123744	6.76642	0	0	1.95127	6.27615	11	2	2	11.2181	8.8779
211403	21	2011	1.78098	6.35268	0.133394	3.1	19.5364	5.20431	0.837114	867.195	3.1034	5.86195	12.8193	208.097	7.12987	3.27278	0	0.985586	0.79539	0.220059	3.82845	0.109529	6.24315	1.34048	9.81481		0.123744	6.76642	0	0	2.68119	9.63855	16	2	4	12.6825	11.7443
211403	21	2012	1.83793	1.56632	0.133394	3.1	19.5364	5.20431	0.837114	867.195	3.1034	5.86195	12.8193	208.097	7.12987	3.27278	0	0.508005	1.32993	0.0903527	4.49309	0.0143699	1.55195	0.285261	14.0216	0	0.123744	6.76642	0	0	1.93377	1.96867	30	2	2	11.9574	10.185
211403	21	2013	7.65643	1.25049	0.133394	3.1	19.5364	5.20431	0.837114	867.195	3.1034	5.86195	12.8193	208.097	7.12987	3.27278	0	0	7.65643	6.70349	11.8823	0	1.25049	0.239268	13.8112	0	0.123744	6.76642	0	0	2.40977	1.26351	21	2	2	13.4958	8.1245
211403	21	2014	1.60247	3.86317	0.133394	3.1	19.5364	5.20431	0.837114	867.195	3.1034	5.86195	12.8193	208.097	7.12987	3.27278	0	0	1.60247	0.156115	9.15202	0	3.86317	0.724361	14.5833	0	0.123744	6.76642	0	0	1.82328	2.5951	18	1	2	11.584	9.16995
211403	21	2015	0.941881	9.53947	0.133394	3.1	19.5364	5.20431	0.837114	867.195	3.1034	5.86195	12.8193	208.097	7.12987	3.27278	0	0	0.941881	0.0184269	2.57129	0	9.53947	1.30152	17.9601	0	0.123744	6.76642	0	0	3.15826	4.82456	14	3	2	11.2872	8.42447
211404	21	2000	35.8985	40	0.0198159	6.61	194.031	10.6932	0.879	876.107	40.2366	7.35758	28.7092	243.374	5.5857	1.27649	0	0	35.8985	37.2146	0	0	40	41.1765	0		0.0198159	6.77663	0	0	20.3558	28.5714	3	1	1	12.0635	10.776
211404	21	2001	45.8452	33.8983	0.0198159	6.61	194.031	10.6932	0.879	876.107	40.2366	7.35758	28.7092	243.374	5.5857	1.27649	0	0	45.8452	50.4806	0	0	33.8983	36.3636	0		0.0198159	6.77663	0	0	32.5349	38.9831	2	2	1	12.2834	11.0713
211404	21	2002	33.5647	31.3725	0.0198159	6.61	194.031	10.6932	0.879	876.107	40.2366	7.35758	28.7092	243.374	5.5857	1.27649	0	0	33.5647	33.5647	0	0	31.3725	31.3725	0		0.0198159	6.77663	0	0	35.9498	43.1373	2	1	1	12.2355	10.7472
211404	21	2003	6.55931	26.3158	0.0198159	6.61	194.031	10.6932	0.879	876.107	40.2366	7.35758	28.7092	243.374	5.5857	1.27649	0	0	6.55931	6.55931	0	0	26.3158	26.3158	0		0.0198159	6.77663	0	0	30.7908	36.8421	2	1	1	11.0472	9.11614
211404	21	2004	3.62297	10.1449	0.0198159	6.61	194.031	10.6932	0.879	876.107	40.2366	7.35758	28.7092	243.374	5.5857	1.27649	0	0	3.62297	4.42476	0	0	10.1449	11.4754	0		0.0198159	6.77663	0	0	21.6373	17.3913	2	2	1	12.9903	10.0181
211404	21	2005	0.920349	2.5	0.0198159	6.61	194.031	10.6932	0.879	876.107	40.2366	7.35758	28.7092	243.374	5.5857	1.27649	0	0	0.920349	1.17365	0	0	2.5	2.85714	0		0.0198159	6.77663	0	0	6.56425	8.75	2	1	1	13.4094	9.85225
211404	21	2006	5.07308	6.25	0.0198159	6.61	194.031	10.6932	0.879	876.107	40.2366	7.35758	28.7092	243.374	5.5857	1.27649	0	0	5.07308	7.8006	0	0	6.25	7.31707	0		0.0198159	6.77663	0	0	6.65185	10.4167	1	1	1	13.8612	10.4726
211404	21	2007	22.0491	16.6667	0.0198159	6.61	194.031	10.6932	0.879	876.107	40.2366	7.35758	28.7092	243.374	5.5857	1.27649	0	0	22.0491	23.7685	6.89355	0	16.6667	16.6667	16.6667		0.0198159	6.77663	0	0	6.91278	8.33333	2	2	1	15.6191	12.1995
211404	21	2008	67.4721	26.6667	0.0198159	6.61	194.031	10.6932	0.879	876.107	40.2366	7.35758	28.7092	243.374	5.5857	1.27649	0	0	67.4721	70.9248	12.2829	0	26.6667	27.2727	25		0.0198159	6.77663	0	0	2.42902	6.66667	1	2	2	16.0208	12.5404
211404	21	2009	1.91458	11.1111	0.0198159	6.61	194.031	10.6932	0.879	876.107	40.2366	7.35758	28.7092	243.374	5.5857	1.27649	0	0	1.91458	0	1.91458	0	11.1111	0	11.1111		0.0198159	6.77663	0	0	0	0	2	1	1	13.6712	11.1346
211404	21	2010	28.5347	16.6667	0.0198159	6.61	194.031	10.6932	0.879	876.107	40.2366	7.35758	28.7092	243.374	5.5857	1.27649	0	0	28.5347	65.9805	0	0	16.6667	50	0		0.0190131	6.77663	0	0	0	0	1	1	1	14.4555	11.5129
211404	21	2011	100	100	0.0198159	6.61	194.031	10.6932	0.879	876.107	40.2366	7.35758	28.7092	243.374	5.5857	1.27649	0	0	100	100	0	0	100	100	0		0.0190131	6.77663	0	0	0	0	1	1	1	13.5833	10.5967
211404	21	2012	1.69704	1.59774	0.0198159	6.61	194.031	10.6932	0.879	876.107	40.2366	7.35758	28.7092	243.374	5.5857	1.27649	0	0	1.69704	1.69704	0	0	1.59774	1.59774	0	0	0.0190131	6.77663	0	0	0.277228	0.093985	10	1	1	11.5898	8.32169
211404	21	2013	4.27112	23.0769	0.0198159	6.61	194.031	10.6932	0.879	876.107	40.2366	7.35758	28.7092	243.374	5.5857	1.27649	0	0	4.27112	25.1175	3.67523	0	23.0769	33.3333	20	0	0.0190131	6.77663	0	0	0	0	3	1	1	12.221	9.68041
211404	21	2014	17.9037	11.1111	0.0198159	6.61	194.031	10.6932	0.879	876.107	40.2366	7.35758	28.7092	243.374	5.5857	1.27649	0	0	17.9037	69.7132	0	0	11.1111	33.3333	0	0	0.0190131	6.77663	0	0	0	0	1	1	1	14.6943	11.964
211404	21	2015	0	0	0.0198159	6.61	194.031	10.6932	0.879	876.107	40.2366	7.35758	28.7092	243.374	5.5857	1.27649	0	0	0	0	0	0	0	0	0	0	0.0190131	6.77663	0	0	1.92293	12.5	0	0	0	0	0
211421	21	2000	50.424	73.6842	0.0324945	7.36	143.696	9.9315	0.819327	957.749	23.4124	15.9394	7.45952	198.066	5.38282	0.983896	0	0	50.424	50.7326	0	0	73.6842	82.3529	0		0.0324945	6.86563	0	0	3.22027	15.7895	1	1	1	11.1076	8.67358
211421	21	2001	36.2847	64.2857	0.0324945	7.36	143.696	9.9315	0.819327	957.749	23.4124	15.9394	7.45952	198.066	5.38282	0.983896	0	0	36.2847	36.4125	0	0	64.2857	77.1429	0		0.0324945	6.86563	0	0	11.4926	26.1905	1	1	1	11.3587	9.06746
211421	21	2002	21.2444	44.2623	0.0324945	7.36	143.696	9.9315	0.819327	957.749	23.4124	15.9394	7.45952	198.066	5.38282	0.983896	0	0	21.2444	21.2821	0	0	44.2623	46.5517	0		0.0324945	6.86563	0	0	19.4203	24.5902	1	1	1	11.0906	9.03034
211421	21	2003	39.8214	65.1163	0.0324945	7.36	143.696	9.9315	0.819327	957.749	23.4124	15.9394	7.45952	198.066	5.38282	0.983896	0	0	39.8214	39.9201	0	0	65.1163	67.4699	0		0.0324945	6.86563	0	0	16.0821	17.4419	3	1	2	10.8152	10.2125
211421	21	2004	62.3938	70.7143	0.0324945	7.36	143.696	9.9315	0.819327	957.749	23.4124	15.9394	7.45952	198.066	5.38282	0.983896	0	0	62.3938	62.7138	0	0	70.7143	72.2628	0		0.0324945	6.86563	0	0	10.4246	11.4286	6	1	1	11.0076	10.5697
211421	21	2005	12.3933	48.8372	0.0324945	7.36	143.696	9.9315	0.819327	957.749	23.4124	15.9394	7.45952	198.066	5.38282	0.983896	0	0	12.3933	15.2359	0	0	48.8372	50.6024	0		0.0324945	6.86563	0	0	6.76163	18.6047	4	1	2	10.931	9.86854
211421	21	2006	81.8627	76.5625	0.0324945	7.36	143.696	9.9315	0.819327	957.749	23.4124	15.9394	7.45952	198.066	5.38282	0.983896	0	0	81.8627	81.8627	0	0	76.5625	76.5625	0		0.0324945	6.86563	0	0	17.08	18.75	4	1	1	11.8195	10.8732
211421	21	2007	47.356	33.3333	0.0324945	7.36	143.696	9.9315	0.819327	957.749	23.4124	15.9394	7.45952	198.066	5.38282	0.983896	0	0	47.356	60.2237	0	0	33.3333	37.931	0		0.0324945	6.86563	0	0	4.84636	18.1818	5	2	3	13.736	11.7841
211421	21	2008	37.2868	21.4286	0.0324945	7.36	143.696	9.9315	0.819327	957.749	23.4124	15.9394	7.45952	198.066	5.38282	0.983896	0	0	37.2868	37.6439	0	0	21.4286	22.5	0		0.0324945	6.86563	0	0	9.43723	26.1905	4	2	2	13.5147	12.1387
211421	21	2009	29.9398	20	0.0324945	7.36	143.696	9.9315	0.819327	957.749	23.4124	15.9394	7.45952	198.066	5.38282	0.983896	0	0	29.9398	30.1249	0	0	20	21.0526	0		0.0324945	6.86563	0	0	19.5615	30	3	1	2	12.9769	11.7289
211421	21	2010	33.4517	28.2051	0.0324945	7.36	143.696	9.9315	0.819327	957.749	23.4124	15.9394	7.45952	198.066	5.38282	0.983896	0	0	33.4517	33.6248	0	0	28.2051	29.7297	0		0.0245474	6.86563	0	0	12.5644	25.641	4	1	2	13.24	11.9392
211421	21	2011	48.6515	46.8085	0.0324945	7.36	143.696	9.9315	0.819327	957.749	23.4124	15.9394	7.45952	198.066	5.38282	0.983896	0	0	48.6515	48.7911	26.548	0	46.8085	34.2857	83.3333		0.0245474	6.86563	0	0	19.5339	14.8936	7	1	4	13.2497	11.6962
211421	21	2012	33.2048	20.2128	0.0324945	7.36	143.696	9.9315	0.819327	957.749	23.4124	15.9394	7.45952	198.066	5.38282	0.983896	0	0	33.2048	33.2051	33.1945	0	20.2128	21.6867	9.09091	0	0.0245474	6.86563	0	0	24.9979	11.7021	6	1	2	12.7653	11.1805
211421	21	2013	14.4325	13.5593	0.0324945	7.36	143.696	9.9315	0.819327	957.749	23.4124	15.9394	7.45952	198.066	5.38282	0.983896	0	0	14.4325	14.5743	0	0	13.5593	14.1593	0	0	0.0245474	6.86563	0	0	17.1355	11.0169	7	1	2	12.5737	10.7314
211421	21	2014	13.9789	12.3188	0.0324945	7.36	143.696	9.9315	0.819327	957.749	23.4124	15.9394	7.45952	198.066	5.38282	0.983896	0	0	13.9789	14.2173	0	0	12.3188	13.3858	0	0	0.0245474	6.86563	0	0	9.17295	13.0435	9	1	2	12.9481	11.938
211421	21	2015	9.69367	13.4752	0.0324945	7.36	143.696	9.9315	0.819327	957.749	23.4124	15.9394	7.45952	198.066	5.38282	0.983896	0	0	9.69367	9.7252	0	0	13.4752	14.8438	0	0	0.0245474	6.86563	0	0	6.50911	9.21986	10	2	2	12.4703	11.5506
211422	21	2000	0	0	0.0219772	11.63	420.183	14.7744	0.828415	955.763	72.0934	6.24682	52.0572	244.097	5.16203	-0.909906	0	0	0	0	0	0	0	0	0		0.0219772	6.86356	0	0	0	0	0	0	0	0	0
211422	21	2001	0	0	0.0219772	11.63	420.183	14.7744	0.828415	955.763	72.0934	6.24682	52.0572	244.097	5.16203	-0.909906	0	0	0	0	0	0	0	0	0		0.0219772	6.86356	0	0	0	0	0	0	0	0	0
211422	21	2002	0	0	0.0219772	11.63	420.183	14.7744	0.828415	955.763	72.0934	6.24682	52.0572	244.097	5.16203	-0.909906	0	0	0	0	0	0	0	0	0		0.0219772	6.86356	0	0	0	0	0	0	0	0	0
211422	21	2003	0	0	0.0219772	11.63	420.183	14.7744	0.828415	955.763	72.0934	6.24682	52.0572	244.097	5.16203	-0.909906	0	0	0	0	0	0	0	0	0		0.0219772	6.86356	0	0	0	0	0	0	0	0	0
211422	21	2004	0	0	0.0219772	11.63	420.183	14.7744	0.828415	955.763	72.0934	6.24682	52.0572	244.097	5.16203	-0.909906	0	0	0	0	0	0	0	0	0		0.0219772	6.86356	0	0	0	0	0	0	0	0	0
211422	21	2005	0	0	0.0219772	11.63	420.183	14.7744	0.828415	955.763	72.0934	6.24682	52.0572	244.097	5.16203	-0.909906	0	0	0	0	0	0	0	0	0		0.0219772	6.86356	0	0	0	0	0	0	0	0	0
211422	21	2006	0	0	0.0219772	11.63	420.183	14.7744	0.828415	955.763	72.0934	6.24682	52.0572	244.097	5.16203	-0.909906	0	0	0	0	0	0	0	0	0		0.0219772	6.86356	0	0	0	0	0	0	0	0	0
211422	21	2007	0	0	0.0219772	11.63	420.183	14.7744	0.828415	955.763	72.0934	6.24682	52.0572	244.097	5.16203	-0.909906	0	0	0	0	0	0	0	0	0		0.0219772	6.86356	0	0	0	0	0	0	0	0	0
211422	21	2008	0	0	0.0219772	11.63	420.183	14.7744	0.828415	955.763	72.0934	6.24682	52.0572	244.097	5.16203	-0.909906	0	0	0	0	0	0	0	0	0		0.0219772	6.86356	0	0	0	0	0	0	0	0	0
211422	21	2009	0	0	0.0219772	11.63	420.183	14.7744	0.828415	955.763	72.0934	6.24682	52.0572	244.097	5.16203	-0.909906	0	0	0	0	0	0	0	0	0		0.0219772	6.86356	0	0	0	0	0	0	0	0	0
211422	21	2010	0	0	0.0219772	11.63	420.183	14.7744	0.828415	955.763	72.0934	6.24682	52.0572	244.097	5.16203	-0.909906	0	0	0	0	0	0	0	0	0		0.0111423	6.86356	0	0	0	0	0	0	0	0	0
211422	21	2011	0	0	0.0219772	11.63	420.183	14.7744	0.828415	955.763	72.0934	6.24682	52.0572	244.097	5.16203	-0.909906	0	0	0	0	0	0	0	0	0		0.0111423	6.86356	0	0	0	0	0	0	0	0	0
211422	21	2012	0	0	0.0219772	11.63	420.183	14.7744	0.828415	955.763	72.0934	6.24682	52.0572	244.097	5.16203	-0.909906	0	0	0	0	0	0	0	0	0	0	0.0111423	6.86356	0	0	0	0	0	0	0	0	0
211422	21	2013	0.988448	1.81269	0.0219772	11.63	420.183	14.7744	0.828415	955.763	72.0934	6.24682	52.0572	244.097	5.16203	-0.909906	0	0	0.988448	0.988448	0	0	1.81269	1.81269	0	0	0.0111423	6.86356	0	0	0.41214	1.51057	3	1	1	10.5917	7.89891
211422	21	2014	0	0	0.0219772	11.63	420.183	14.7744	0.828415	955.763	72.0934	6.24682	52.0572	244.097	5.16203	-0.909906	0	0	0	0	0	0	0	0	0	0	0.0111423	6.86356	0	0	0	0	0	0	0	0	0
211422	21	2015	0	0	0.0219772	11.63	420.183	14.7744	0.828415	955.763	72.0934	6.24682	52.0572	244.097	5.16203	-0.909906	0	0	0	0	0	0	0	0	0	0	0.0111423	6.86356	0	0	0	0	0	0	0	0	0
211481	21	2000	15.8393	50.5952	0.0842664	7.55	97.8123	6.6837	0.830069	910.502	20.0202	7.77922	0.881724	203.733	5.5263	1.31717	0	0	15.8393	8.41594	34.1121	0	50.5952	16.6667	69.4444		0.0842664	6.81509	0	0	1.19731	1.19048	13	3	1	10.2398	8.61555
211481	21	2001	29.722	51.5337	0.0842664	7.55	97.8123	6.6837	0.830069	910.502	20.0202	7.77922	0.881724	203.733	5.5263	1.31717	0	0	29.722	25.8691	35.1399	0	51.5337	25.3968	68		0.0842664	6.81509	0	0	0	0	8	4	2	10.3804	8.69726
211481	21	2002	38.7123	72.9508	0.0842664	7.55	97.8123	6.6837	0.830069	910.502	20.0202	7.77922	0.881724	203.733	5.5263	1.31717	0	0	38.7123	35.182	43.8058	0	72.9508	34.8485	87.0787		0.0842664	6.81509	0	0	19.1647	4.5082	19	4	3	10.0741	8.88905
211481	21	2003	18.3503	53.202	0.0842664	7.55	97.8123	6.6837	0.830069	910.502	20.0202	7.77922	0.881724	203.733	5.5263	1.31717	0	0	18.3503	16.1982	43.6143	0	53.202	29.8246	83.1461		0.0842664	6.81509	0	0	33.8067	12.8079	24	4	2	10.1904	9.46699
211481	21	2004	1.4488	49.1842	0.0842664	7.55	97.8123	6.6837	0.830069	910.502	20.0202	7.77922	0.881724	203.733	5.5263	1.31717	0	0	1.4488	1.21419	2.56673	0	49.1842	18.9076	86.911		0.0842664	6.81509	0	0	10.4803	5.36131	25	3	2	9.1888	7.52994
211481	21	2005	4.34487	28.1588	0.0842664	7.55	97.8123	6.6837	0.830069	910.502	20.0202	7.77922	0.881724	203.733	5.5263	1.31717	0	0	4.34487	7.07468	0.300771	0	28.1588	12.6437	54.3689		0.0842664	6.81509	0	0	2.21128	5.41516	23	3	2	11.7541	8.55368
211481	21	2006	3.07721	19.4079	0.0842664	7.55	97.8123	6.6837	0.830069	910.502	20.0202	7.77922	0.881724	203.733	5.5263	1.31717	0	0	3.07721	0.773201	76.1796	0	19.4079	2.57511	74.6479		0.0842664	6.81509	0	0	11.4408	8.88158	12	3	1	9.36335	7.19498
211481	21	2007	1.93143	17.5214	0.0842664	7.55	97.8123	6.6837	0.830069	910.502	20.0202	7.77922	0.881724	203.733	5.5263	1.31717	0	0	1.93143	1.24082	25.7421	0	17.5214	7.30337	50		0.0842664	6.81509	0	0	5.16078	1.7094	13	2	3	10.9248	9.70108
211481	21	2008	2.82557	16.25	0.0842664	7.55	97.8123	6.6837	0.830069	910.502	20.0202	7.77922	0.881724	203.733	5.5263	1.31717	0	0	2.82557	1.42157	73.006	0	16.25	6.11111	46.6667		0.0842664	6.81509	0	0	2.74331	2.5	12	2	3	11.0844	9.79617
211481	21	2009	4.40773	20.1987	0.0842664	7.55	97.8123	6.6837	0.830069	910.502	20.0202	7.77922	0.881724	203.733	5.5263	1.31717	0	0	4.40773	2.50123	5.22365	0	20.1987	5.38117	62.0253		0.0842664	6.81509	0	0	2.10349	2.98013	16	2	3	11.2923	9.41921
211481	21	2010	3.64319	9.32203	0.0842664	7.55	97.8123	6.6837	0.830069	910.502	20.0202	7.77922	0.881724	203.733	5.5263	1.31717	0	0	3.64319	1.91845	9.59118	0	9.32203	3.06122	40		0.0428433	6.81509	0	0	6.62011	2.9661	8	2	2	11.6163	10.4547
211481	21	2011	3.39031	6.66667	0.0842664	7.55	97.8123	6.6837	0.830069	910.502	20.0202	7.77922	0.881724	203.733	5.5263	1.31717	0	0	3.39031	1.53648	49.1978	0	6.66667	1.9802	31.5789		0.0428433	6.81509	0	0	5.0828	3.75	9	2	2	11.8242	10.4943
211481	21	2012	0.766123	2.1645	0.0842664	7.55	97.8123	6.6837	0.830069	910.502	20.0202	7.77922	0.881724	203.733	5.5263	1.31717	0	0	0.766123	0.401974	39.6119	0	2.1645	0.335196	58.6207	0	0.0428433	6.81509	0	0	2.05236	0.974026	10	2	2	11.0716	9.61741
211481	21	2013	1.5363	12.253	0.0842664	7.55	97.8123	6.6837	0.830069	910.502	20.0202	7.77922	0.881724	203.733	5.5263	1.31717	0	0.18841	1.34789	0.892049	44.4046	0.790514	11.4625	4.39024	45.8333	0	0.0428433	6.81509	0	0	2.78754	4.74308	11	2	2	11.0544	9.73834
211481	21	2014	0.912676	4.11765	0.0842664	7.55	97.8123	6.6837	0.830069	910.502	20.0202	7.77922	0.881724	203.733	5.5263	1.31717	0	0	0.912676	0.575028	27.1845	0	4.11765	1.26984	40	0	0.0428433	6.81509	0	0	6.02796	4.70588	9	1	2	11.0734	9.59991
211481	21	2015	0.233082	0.735294	0.0842664	7.55	97.8123	6.6837	0.830069	910.502	20.0202	7.77922	0.881724	203.733	5.5263	1.31717	0	0	0.233082	0.064189	17.0341	0	0.735294	0.558659	14.2857	0	0.0428433	6.81509	0	0	5.89156	4.77941	3	2	2	10.9175	9.22145
220102	22	2000	10.0805	17.5072	0.980651	3.79	238.586	2.91192	0.907	450.609	419.539	20.1544	11.6954	38.5872	7.00943	2.86776	1	1.07384	9.00663	9.94838	10.3878	0.560351	16.9468	10.4603	31.4673		0.980651	6.11282	0	0	31.2399	21.3539	49	7	5	9.52969	10.4489
220102	22	2001	18.033	16.9229	0.980651	3.79	238.586	2.91192	0.907	450.609	419.539	20.1544	11.6954	38.5872	7.00943	2.86776	1	4.29925	13.7337	14.6585	23.3725	0.318049	16.6048	9.46494	31.0107		0.980651	6.11282	0	0	26.9975	19.0167	47	7	5	10.2602	10.413
220102	22	2002	13.2572	17.8761	0.980651	3.79	238.586	2.91192	0.907	450.609	419.539	20.1544	11.6954	38.5872	7.00943	2.86776	1	0.39957	12.8576	9.29542	19.2247	0.402253	17.4739	10.39	28.6499		0.980651	6.11282	0	0	33.5607	23.8134	56	6	5	9.84146	10.3034
220102	22	2003	10.2636	15.4995	0.980651	3.79	238.586	2.91192	0.907	450.609	419.539	20.1544	11.6954	38.5872	7.00943	2.86776	1	0.343958	9.91966	7.10605	15.1969	0.586562	14.9129	10.2629	22.1952		0.980651	6.11282	0	0	36.6963	29.3814	48	7	5	9.87519	9.8684
220102	22	2004	14.2064	15.8048	0.980651	3.79	238.586	2.91192	0.907	450.609	419.539	20.1544	11.6954	38.5872	7.00943	2.86776	1	0.0476424	14.1588	9.25339	19.1534	0.205479	15.5993	9.45422	24.3667		0.980651	6.11282	0	0	27.1352	28.1678	50	6	6	10.4188	10.2335
220102	22	2005	11.7599	12.1005	0.980651	3.79	238.586	2.91192	0.907	450.609	419.539	20.1544	11.6954	38.5872	7.00943	2.86776	1	0.0918618	11.6681	8.25445	18.9443	0.198369	11.9021	9.17759	15.7426		0.980651	6.11282	0	0	34.0485	32.3341	42	5	5	10.3054	10.3512
220102	22	2006	7.43509	10.4981	0.980651	3.79	238.586	2.91192	0.907	450.609	419.539	20.1544	11.6954	38.5872	7.00943	2.86776	1	0.244297	7.19079	5.53922	11.9818	0.363985	10.1341	8.91447	12.7064		0.980651	6.11282	0	0	27.3856	23.5057	35	6	5	10.1173	10.625
220102	22	2007	5.18448	7.17623	0.980651	3.79	238.586	2.91192	0.907	450.609	419.539	20.1544	11.6954	38.5872	7.00943	2.86776	1	0.130129	5.05435	19.0209	1.9563	0.405536	6.7707	6.32239	7.66773		0.980651	6.11282	0	0	17.5731	15.1547	64	2	3	12.8976	13.9683
220102	22	2008	2.81343	6.66901	0.980651	3.79	238.586	2.91192	0.907	450.609	419.539	20.1544	11.6954	38.5872	7.00943	2.86776	1	0.183065	2.63037	11.2419	1.30227	0.166725	6.50228	5.6899	7.24436		0.980651	6.11282	0	0	21.5327	13.4521	56	2	4	12.5845	12.6839
220102	22	2009	3.09912	6.34674	0.980651	3.79	238.586	2.91192	0.907	450.609	419.539	20.1544	11.6954	38.5872	7.00943	2.86776	1	0.262191	2.83693	19.6717	1.33932	0.201484	6.14525	6.20388	6.41873		0.980651	6.11282	0	0	26.4381	12.1073	55	2	6	12.7391	12.8266
220102	22	2010	1.92711	5.21173	0.980651	3.79	238.586	2.91192	0.907	450.609	419.539	20.1544	11.6954	38.5872	7.00943	2.86776	1	0.0494392	1.87767	11.2756	1.05982	0.265729	4.946	6.14106	4.7751		0.978609	6.11282	0	0	21.5668	11.6321	56	2	5	12.7618	12.5296
220102	22	2011	1.15146	5.28596	0.980651	3.79	238.586	2.91192	0.907	450.609	419.539	20.1544	11.6954	38.5872	7.00943	2.86776	1	0.0655502	1.08591	8.34379	0.534961	0.370254	4.91571	5.7373	5.07095		0.978609	6.11282	0	0	16.9032	10.0835	58	2	6	12.4234	12.0917
220102	22	2012	0.984172	4.09443	0.980651	3.79	238.586	2.91192	0.907	450.609	419.539	20.1544	11.6954	38.5872	7.00943	2.86776	1	0.0438417	0.940331	6.43474	0.522816	0.178019	3.91641	4.20449	4.04168	0	0.978609	6.11282	0	0	12.1703	10.5728	50	2	2	12.6285	12.1956
220102	22	2013	0.889472	3.90712	0.980651	3.79	238.586	2.91192	0.907	450.609	419.539	20.1544	11.6954	38.5872	7.00943	2.86776	1	0.027101	0.862371	5.36995	0.514938	0.206055	3.70106	3.90221	3.90961	0	0.978609	6.11282	0	0	13.8358	10.8337	46	2	2	12.6189	12.2968
220102	22	2014	0.795112	4.50469	0.980651	3.79	238.586	2.91192	0.907	450.609	419.539	20.1544	11.6954	38.5872	7.00943	2.86776	1	0.0298384	0.765274	4.33992	0.505616	0.655957	3.84873	5.31601	4.08681	0	0.978609	6.11282	0	0	13.1875	11.3521	46	1	2	12.2782	11.6964
220102	22	2015	1.0323	4.86056	0.980651	3.79	238.586	2.91192	0.907	450.609	419.539	20.1544	11.6954	38.5872	7.00943	2.86776	1	0.0279879	1.00431	3.87358	0.761753	0.999638	3.86092	5.35542	4.56234	0	0.978609	6.11282	0	0	9.99147	9.98189	58	3	2	12.126	11.4548
220103	22	2000	9.00564	18.315	0.84886	3.52	200.092	1.77312	0.857946	462.646	445.993	4.08011	23.7113	30.6329	6.24568	2.39858	1	0.221699	8.78394	8.10053	9.93263	1.28205	17.033	16.5441	20.073		0.84886	6.13912	0	0	15.7103	18.1319	22	7	4	9.84237	9.07543
220103	22	2001	5.03267	13.615	0.84886	3.52	200.092	1.77312	0.857946	462.646	445.993	4.08011	23.7113	30.6329	6.24568	2.39858	1	0.145507	4.88716	4.16086	6.74611	0.938967	12.6761	15.7143	11.0727		0.84886	6.13912	0	0	25.8212	21.5962	14	4	4	9.54241	8.64053
220103	22	2002	3.69083	13.2682	0.84886	3.52	200.092	1.77312	0.857946	462.646	445.993	4.08011	23.7113	30.6329	6.24568	2.39858	1	0.0989754	3.59186	5.03035	3.0382	0.558659	12.7095	16	10.2639		0.84886	6.13912	0	0	48.1389	30.0279	24	5	4	10.0668	9.14888
220103	22	2003	14.7171	9.81912	0.84886	3.52	200.092	1.77312	0.857946	462.646	445.993	4.08011	23.7113	30.6329	6.24568	2.39858	1	1.94998	12.7672	5.80983	25.712	0.193798	9.62532	11.6331	7.33945		0.84886	6.13912	0	0	23.3773	27.1964	31	5	4	11.0228	9.92058
220103	22	2004	4.26886	7.45342	0.84886	3.52	200.092	1.77312	0.857946	462.646	445.993	4.08011	23.7113	30.6329	6.24568	2.39858	1	0.138471	4.13039	6.54438	1.90457	0.10352	7.3499	11.807	3.02714		0.84886	6.13912	0	0	22.2535	35.9731	26	6	4	10.1573	9.9671
220103	22	2005	6.21198	7.54486	0.84886	3.52	200.092	1.77312	0.857946	462.646	445.993	4.08011	23.7113	30.6329	6.24568	2.39858	1	0.0602312	6.15175	9.58877	1.71614	0.203915	7.34095	9.29042	5.34562		0.84886	6.13912	0	0	17.6065	34.584	26	6	5	10.6282	10.0754
220103	22	2006	6.93059	8.20756	0.84886	3.52	200.092	1.77312	0.857946	462.646	445.993	4.08011	23.7113	30.6329	6.24568	2.39858	1	0.0542092	6.87638	8.21147	5.14902	0.129366	8.07819	7.85113	8.60806		0.84886	6.13912	0	0	14.0259	21.6185	46	7	5	10.667	10.8026
220103	22	2007	8.98009	9.63855	0.84886	3.52	200.092	1.77312	0.857946	462.646	445.993	4.08011	23.7113	30.6329	6.24568	2.39858	1	0	8.98009	9.98472	1.5801	0	9.63855	11.7949	6.56934		0.84886	6.13912	0	0	1.58008	6.0241	12	2	3	11.5682	10.4141
220103	22	2008	17.3575	13.5802	0.84886	3.52	200.092	1.77312	0.857946	462.646	445.993	4.08011	23.7113	30.6329	6.24568	2.39858	1	0.0019139	17.3556	18.2579	2.7045	0.617284	12.963	14.2857	12.5		0.84886	6.13912	0	0	0.929008	4.01235	11	2	3	12.2945	9.9945
220103	22	2009	6.86305	7.61155	0.84886	3.52	200.092	1.77312	0.857946	462.646	445.993	4.08011	23.7113	30.6329	6.24568	2.39858	1	0	6.86305	7.13345	1.83094	0	7.61155	8.05861	6.48148		0.84886	6.13912	0	0	0.522879	3.41207	11	2	4	11.6816	9.15569
220103	22	2010	1.56854	9.25926	0.84886	3.52	200.092	1.77312	0.857946	462.646	445.993	4.08011	23.7113	30.6329	6.24568	2.39858	1	0	1.56854	1.53814	1.94522	0	9.25926	10.1493	6.18557		0.777661	6.13912	0	0	2.36384	5.55556	11	2	2	10.4202	8.02492
220103	22	2011	0.569995	3.94737	0.84886	3.52	200.092	1.77312	0.857946	462.646	445.993	4.08011	23.7113	30.6329	6.24568	2.39858	1	0.00770271	0.562293	0.496332	1.45494	0.18797	3.7594	3.91198	4.06504		0.777661	6.13912	0	0	0.628559	1.8797	8	2	2	9.99783	7.36717
220103	22	2012	2.44885	3.85572	0.84886	3.52	200.092	1.77312	0.857946	462.646	445.993	4.08011	23.7113	30.6329	6.24568	2.39858	1	0	2.44885	2.50994	0.988266	0	3.85572	3.79661	4.51128	0.322581	0.777661	6.13912	0	0	0.40354	1.05721	17	2	2	11.3293	8.24373
220103	22	2013	0.321535	1.4282	0.84886	3.52	200.092	1.77312	0.857946	462.646	445.993	4.08011	23.7113	30.6329	6.24568	2.39858	1	0	0.321535	0.316536	0.838734	0	1.4282	0.973499	12.4183	0.322581	0.777661	6.13912	0	0	0.216968	0.675149	19	2	2	10.088	8.84581
220103	22	2014	3.13968	5.03212	0.84886	3.52	200.092	1.77312	0.857946	462.646	445.993	4.08011	23.7113	30.6329	6.24568	2.39858	1	1.02913	2.11054	3.46957	0.369423	0.107066	4.92505	4.39845	8.07453	0.779221	0.777661	6.13912	0	0	0.529847	2.14133	20	1	2	12.0591	12.6762
220103	22	2015	4.01798	4.78873	0.84886	3.52	200.092	1.77312	0.857946	462.646	445.993	4.08011	23.7113	30.6329	6.24568	2.39858	1	0	4.01798	4.40748	1.47789	0	4.78873	4.62963	5.29412	0.499168	0.777661	6.13912	0	0	0.699655	2.95775	16	2	2	12.2438	12.1124
220104	22	2000	23.8279	17.6081	1.50412	2.65	223.771	2.06788	0.899249	462.636	412.916	10.3755	1.18784	45.8901	7.79323	2.91973	1	0.351742	23.4762	37.997	7.56306	2.39896	15.2092	19.2215	15.711		1.50412	6.1391	0	0	18.674	22.1579	70	7	6	10.9437	12.7478
220104	22	2001	25.861	14.5895	1.50412	2.65	223.771	2.06788	0.899249	462.636	412.916	10.3755	1.18784	45.8901	7.79323	2.91973	1	0.270799	25.5902	36.9973	11.6047	0.616459	13.9731	14.4928	14.6934		1.50412	6.1391	0	0	21.7041	20.9083	68	7	6	11.3055	13.088
220104	22	2002	35.2123	17.5847	1.50412	2.65	223.771	2.06788	0.899249	462.636	412.916	10.3755	1.18784	45.8901	7.79323	2.91973	1	0.891264	34.3211	41.6205	19.2933	1.19428	16.3904	14.2988	21.7943		1.50412	6.1391	0	0	13.536	17.6979	72	8	5	11.3962	13.2867
220104	22	2003	31.5997	14.3632	1.50412	2.65	223.771	2.06788	0.899249	462.636	412.916	10.3755	1.18784	45.8901	7.79323	2.91973	1	0.0943297	31.5054	36.2027	18.0493	0.213447	14.1498	11.2093	17.5555		1.50412	6.1391	0	0	16.7703	22.7321	67	8	5	11.8801	13.7921
220104	22	2004	19.723	12.4245	1.50412	2.65	223.771	2.06788	0.899249	462.636	412.916	10.3755	1.18784	45.8901	7.79323	2.91973	1	0.762424	18.9606	26.4892	13.7551	0.160563	12.2639	11.0653	13.2924		1.50412	6.1391	0	0	17.3847	20.1239	58	8	6	11.1028	12.3143
220104	22	2005	27.8553	12.5637	1.50412	2.65	223.771	2.06788	0.899249	462.636	412.916	10.3755	1.18784	45.8901	7.79323	2.91973	1	0.724265	27.1311	37.1703	15.6508	0.175048	12.3886	9.59462	14.4666		1.50412	6.1391	0	0	13.3793	19.9157	58	8	6	11.5171	13.0563
220104	22	2006	27.9037	12.3387	1.50412	2.65	223.771	2.06788	0.899249	462.636	412.916	10.3755	1.18784	45.8901	7.79323	2.91973	1	0.000679044	27.9031	37.2927	18.2341	0.0196947	12.3191	11.2891	13.0371		1.50412	6.1391	0	0	19.2813	22.5111	49	6	4	11.5295	12.893
220104	22	2007	12.2266	10.1623	1.50412	2.65	223.771	2.06788	0.899249	462.636	412.916	10.3755	1.18784	45.8901	7.79323	2.91973	1	0.192466	12.0342	8.00088	18.3736	0.12987	10.0325	6.11916	16.3517		1.50412	6.1391	0	0	22.791	15.9091	51	2	3	11.6522	11.84
220104	22	2008	14.1288	9.5968	1.50412	2.65	223.771	2.06788	0.899249	462.636	412.916	10.3755	1.18784	45.8901	7.79323	2.91973	1	0.0399998	14.0888	18.1036	8.585	0.0999667	9.49683	5.13834	16.0163		1.50412	6.1391	0	0	23.7941	14.8617	44	2	3	12.0915	13.1725
220104	22	2009	11.1646	9.09091	1.50412	2.65	223.771	2.06788	0.899249	462.636	412.916	10.3755	1.18784	45.8901	7.79323	2.91973	1	0.0741721	11.0905	16.1552	6.56725	0.438116	8.65279	5.57029	13.4037		1.50412	6.1391	0	0	31.3811	15.9182	45	2	6	11.7158	13.0293
220104	22	2010	7.72807	7.8019	1.50412	2.65	223.771	2.06788	0.899249	462.636	412.916	10.3755	1.18784	45.8901	7.79323	2.91973	1	1.20422	6.52385	10.2687	5.15863	0.237449	7.56445	4.58115	11.2676		1.36196	6.1391	0	0	30.7611	18.3175	47	2	3	11.6506	12.804
220104	22	2011	6.79214	6.99213	1.50412	2.65	223.771	2.06788	0.899249	462.636	412.916	10.3755	1.18784	45.8901	7.79323	2.91973	1	0.11543	6.67671	9.32535	4.39709	0.314961	6.67717	3.58246	10.5398		1.36196	6.1391	0	0	24.6591	18.2047	41	2	4	11.7833	12.961
220104	22	2012	5.6195	6.67797	1.50412	2.65	223.771	2.06788	0.899249	462.636	412.916	10.3755	1.18784	45.8901	7.79323	2.91973	1	0.040988	5.57851	5.72593	5.44269	0.0423998	6.63557	4.2539	10.9485	0	1.36196	6.1391	0	0	21.9533	11.978	47	2	2	11.3823	11.8468
220104	22	2013	5.00832	3.68295	1.50412	2.65	223.771	2.06788	0.899249	462.636	412.916	10.3755	1.18784	45.8901	7.79323	2.91973	1	0.00237252	5.00595	4.01488	7.71962	0.0228754	3.66007	1.9337	10.134	0	1.36196	6.1391	0	0	14.3668	6.35937	49	2	2	11.8134	13.4717
220104	22	2014	5.75073	5.30692	1.50412	2.65	223.771	2.06788	0.899249	462.636	412.916	10.3755	1.18784	45.8901	7.79323	2.91973	1	0	5.75073	4.49824	7.3033	0	5.30692	2.5364	8.31633	0	1.36196	6.1391	0	0	23.8516	15.3583	41	1	2	11.9915	12.2532
220104	22	2015	6.14882	5.3869	1.50412	2.65	223.771	2.06788	0.899249	462.636	412.916	10.3755	1.18784	45.8901	7.79323	2.91973	1	0.000278536	6.14854	5.9543	6.38451	0.0297619	5.35714	2.88575	7.94224	0	1.36196	6.1391	0	0	19.2299	12.619	39	3	2	12.048	12.9235
220105	22	2000	53.5254	11.2085	0.934724	5.04	219.466	3.21619	0.876155	438.132	448.07	8.84205	2.1948	8.77267	6.13863	2.45654	1	4.64161	48.8838	58.6931	4.9724	1.18973	10.0188	11.7333	10.7438		0.934724	6.0848	0	0	1.46435	10.2066	28	5	4	13.8836	16.1698
220105	22	2001	49.619	15.0862	0.934724	5.04	219.466	3.21619	0.876155	438.132	448.07	8.84205	2.1948	8.77267	6.13863	2.45654	1	8.33037	41.2886	54.5634	7.12024	2.68199	12.4042	14.8554	15.2995		0.934724	6.0848	0	0	5.99628	12.069	31	7	5	13.5438	15.7539
220105	22	2002	47.4094	10.0132	0.934724	5.04	219.466	3.21619	0.876155	438.132	448.07	8.84205	2.1948	8.77267	6.13863	2.45654	1	1.92353	45.4858	51.2686	8.13838	0.793126	9.22009	10.1518	9.93915		0.934724	6.0848	0	0	1.8439	9.6497	28	5	5	13.9449	16.2233
220105	22	2003	42.5496	14.0895	0.934724	5.04	219.466	3.21619	0.876155	438.132	448.07	8.84205	2.1948	8.77267	6.13863	2.45654	1	1.46566	41.0839	48.4726	6.74531	0.478668	13.6108	15.4743	13.5834		0.934724	6.0848	0	0	3.66013	10.0312	33	5	5	13.1886	15.3529
220105	22	2004	19.6216	4.83281	0.934724	5.04	219.466	3.21619	0.876155	438.132	448.07	8.84205	2.1948	8.77267	6.13863	2.45654	1	0.279238	19.3423	44.2007	0.851348	0.417973	4.41484	6.67172	3.86608		0.934724	6.0848	0	0	18.4661	15.5172	18	5	4	13.1351	15.0594
220105	22	2005	32.8205	6.07083	0.934724	5.04	219.466	3.21619	0.876155	438.132	448.07	8.84205	2.1948	8.77267	6.13863	2.45654	1	3.16093	29.6595	56.535	1.76363	1.44543	4.62539	10.0739	3.83171		0.934724	6.0848	0	0	11.5639	15.9239	21	5	5	13.7477	15.7811
220105	22	2006	10.9008	7.71378	0.934724	5.04	219.466	3.21619	0.876155	438.132	448.07	8.84205	2.1948	8.77267	6.13863	2.45654	1	0.42393	10.4769	32.7251	3.07108	0.122795	7.59098	13.2097	6.4021		0.934724	6.0848	0	0	23.0358	14.1884	30	6	5	11.5959	12.641
220105	22	2007	7.80067	6.022	0.934724	5.04	219.466	3.21619	0.876155	438.132	448.07	8.84205	2.1948	8.77267	6.13863	2.45654	1	0.438733	7.36194	15.4498	4.52751	0.289519	5.73248	8.02348	5.18092		0.934724	6.0848	0	0	7.43072	15.5182	23	2	4	12.0308	12.3133
220105	22	2008	7.05894	6.89491	0.934724	5.04	219.466	3.21619	0.876155	438.132	448.07	8.84205	2.1948	8.77267	6.13863	2.45654	1	0	7.05894	9.20617	6.18626	0	6.89491	7.87546	6.55106		0.934724	6.0848	0	0	10.3485	12.601	33	2	3	11.8163	12.2659
220105	22	2009	5.9299	7.40566	0.934724	5.04	219.466	3.21619	0.876155	438.132	448.07	8.84205	2.1948	8.77267	6.13863	2.45654	1	0.0830298	5.84687	12.5765	3.90395	0.283019	7.12264	7.3922	7.40968		0.934724	6.0848	0	0	8.76304	9.66981	35	2	4	11.6769	11.2022
220105	22	2010	4.66316	6.59489	0.934724	5.04	219.466	3.21619	0.876155	438.132	448.07	8.84205	2.1948	8.77267	6.13863	2.45654	1	0.0748712	4.58829	4.71184	4.62857	0.0336474	6.56124	3.14748	8.65591		0.957351	6.0848	0	0	7.82428	7.53701	38	2	3	11.9125	10.9096
220105	22	2011	4.88979	4.17965	0.934724	5.04	219.466	3.21619	0.876155	438.132	448.07	8.84205	2.1948	8.77267	6.13863	2.45654	1	0.127325	4.76246	5.85649	4.57258	0.0259605	4.15369	1.55902	6.46887		0.957351	6.0848	0	0	9.20818	6.46417	25	2	6	12.1668	10.9913
220105	22	2012	3.77457	7.68941	0.934724	5.04	219.466	3.21619	0.876155	438.132	448.07	8.84205	2.1948	8.77267	6.13863	2.45654	1	0.768903	3.00567	6.09657	2.98899	0.376932	7.31248	7.25926	7.8362	0.257732	0.957351	6.0848	0	0	9.62592	8.89559	39	2	2	11.7474	9.83206
220105	22	2013	3.63598	6.8779	0.934724	5.04	219.466	3.21619	0.876155	438.132	448.07	8.84205	2.1948	8.77267	6.13863	2.45654	1	1.12833	2.50765	5.77853	2.88646	0.502318	6.37558	6.72043	6.94143	0.257069	0.957351	6.0848	0	0	8.77664	9.89181	30	2	2	11.8288	9.36475
220105	22	2014	3.5134	6.91864	0.934724	5.04	219.466	3.21619	0.876155	438.132	448.07	8.84205	2.1948	8.77267	6.13863	2.45654	1	0.995928	2.51747	4.73563	3.04104	0.384369	6.53427	4.92813	7.82123	0	0.957351	6.0848	0	0	7.90741	8.07175	36	1	2	11.6563	11.6213
220105	22	2015	5.18587	5.9796	0.934724	5.04	219.466	3.21619	0.876155	438.132	448.07	8.84205	2.1948	8.77267	6.13863	2.45654	1	1.66593	3.51994	8.24637	3.71764	0.457263	5.52234	5.89651	6.01392	0	0.957351	6.0848	0	0	7.37327	9.25079	38	3	2	12.1488	13.4961
220106	22	2000	1.51111	6.09442	1.24183	3.45	209.498	1.59117	0.85199	471.694	422.704	7.39788	15.8675	43.0032	7.68382	3.4403	1	0.531319	0.979795	9.51569	0.48876	1.37339	4.72103	13.325	3.93759		1.24183	6.15845	0	0	9.47931	14.9356	31	4	4	10.8356	12.1053
220106	22	2001	1.62305	4.7561	1.24183	3.45	209.498	1.59117	0.85199	471.694	422.704	7.39788	15.8675	43.0032	7.68382	3.4403	1	0.225772	1.39728	9.57897	0.863859	0.772358	3.98374	11.8581	2.77994		1.24183	6.15845	0	0	6.4385	14.2276	25	4	4	11.4105	12.5525
220106	22	2002	1.25502	3.28396	1.24183	3.45	209.498	1.59117	0.85199	471.694	422.704	7.39788	15.8675	43.0032	7.68382	3.4403	1	0.19938	1.05564	6.74447	0.775652	0.535427	2.74853	7.88991	2.1715		1.24183	6.15845	0	0	5.48351	11.5474	24	4	4	11.4846	12.3741
220106	22	2003	0.626177	2.43437	1.24183	3.45	209.498	1.59117	0.85199	471.694	422.704	7.39788	15.8675	43.0032	7.68382	3.4403	1	0.0510999	0.575077	7.09282	0.448377	0.372423	2.06195	8.96552	1.55606		1.24183	6.15845	0	0	15.0764	27.4503	27	4	4	11.2749	11.8544
220106	22	2004	0.714255	2.38389	1.24183	3.45	209.498	1.59117	0.85199	471.694	422.704	7.39788	15.8675	43.0032	7.68382	3.4403	1	0.103849	0.610406	5.24175	0.486181	0.377934	2.00596	6.0487	1.55177		1.24183	6.15845	0	0	22.8665	27.0587	38	5	5	11.2676	11.3596
220106	22	2005	1.1576	2.48405	1.24183	3.45	209.498	1.59117	0.85199	471.694	422.704	7.39788	15.8675	43.0032	7.68382	3.4403	1	0.197486	0.960118	4.69098	0.761502	0.441157	2.04289	7.03176	1.27919		1.24183	6.15845	0	0	24.6005	27.277	32	5	5	11.2986	11.5528
220106	22	2006	1.00852	3.36517	1.24183	3.45	209.498	1.59117	0.85199	471.694	422.704	7.39788	15.8675	43.0032	7.68382	3.4403	1	0.0576003	0.950923	5.43033	0.586947	0.28354	3.08163	7.47438	2.01309		1.24183	6.15845	0	0	21.5385	25.7797	32	4	4	11.2664	12.0967
220106	22	2007	7.73161	8.80641	1.24183	3.45	209.498	1.59117	0.85199	471.694	422.704	7.39788	15.8675	43.0032	7.68382	3.4403	1	0.0278388	7.70377	8.0206	7.53229	0.291121	8.51528	10.9804	7.52315		1.24183	6.15845	0	0	15.8478	22.4163	30	2	3	11.39	11.3408
220106	22	2008	8.43	9.96743	1.24183	3.45	209.498	1.59117	0.85199	471.694	422.704	7.39788	15.8675	43.0032	7.68382	3.4403	1	0.163392	8.26661	4.27075	11.137	0.390879	9.57655	7.82241	10.9228		1.24183	6.15845	0	0	24.5948	27.2964	33	2	3	11.4863	11.9953
220106	22	2009	4.1746	5.90102	1.24183	3.45	209.498	1.59117	0.85199	471.694	422.704	7.39788	15.8675	43.0032	7.68382	3.4403	1	0.0156921	4.1589	3.27186	4.44211	0.380711	5.5203	5.17241	6.15385		1.24183	6.15845	0	0	15.9026	23.0964	24	2	4	11.6528	13.2405
220106	22	2010	1.67252	6.77789	1.24183	3.45	209.498	1.59117	0.85199	471.694	422.704	7.39788	15.8675	43.0032	7.68382	3.4403	1	0.0186548	1.65386	0.231771	2.838	0.364964	6.41293	8.52273	6.3857		0.856825	6.15845	0	0	6.26609	15.1199	29	2	2	11.8789	13.816
[truncated: 2,933 more rows]

## Sheet: prefecture
prefcode	prov_cptl	provcode	value_koratio	transfreq_koratio	korea_ratio	year	d2cstl	d2hc	d2rail	d2hiway	d2air	elev	rug	suit	illiterate	ln_pop_den	ln_NL
[truncated: 5,536 more rows]

[truncated: 1 more sheets: description]
